# Supplementary material for: Understanding the role of family functioning, dietary adherence, and culture on glycemic control among adults with type 2 diabetes: A mediation and moderation analysis
Source: PLoS One. 2025 Apr 1;20(4):e0320235. doi: 10.1371/journal.pone.0320235 (PMC11960932; doi:10.1371/journal.pone.0320235)
Supplement: S1 File — (ZIP) [file pone.0320235.s001.zip]

Archive with 3 entries (3 files):
- Supporting Information/~$pplement Tables.docx
- Supporting Information/M4 Family & glycemic control_cleaned data.xls
- Supporting Information/Supplement Tables.docx
