# Supplementary material for: Understanding the role of family functioning, dietary adherence, and culture on glycemic control among adults with type 2 diabetes: A mediation and moderation analysis
Source: PLoS One. 2025 Apr 1;20(4):e0320235. doi: 10.1371/journal.pone.0320235 (PMC11960932; doi:10.1371/journal.pone.0320235)
Supplement: S1 File — (ZIP) [file pone.0320235.s001.zip › Supporting Information/M4 Family & glycemic control_cleaned data.xls]

## Sheet: Data
Health Centers	Age	Sex	Marital Status	Religion	Education	Diabetes Duration_Years	Smoking Habit	Alcohol Drink Habit	Dietary Advice	Sources of Dietary Advice	Type of family	Work Status	Family size	Monthly Income_cfa	Weight (kg)	Heigth (m)	Waist (cm)	Hip (cm)	Glycated Hemoglobin (%)	Number of days following BFG	Numbers of days with 5 portions of fruits & Vegetables	Numbers of days with low Glycemic Index	Numbers of days with high sugar foods	Numbers of days with high fiber foods	Numbers of days with carbs spacing	Numbers of days with n-3 FA	Numbers of days with healthy oils	Numbers of days with high fat foods	Planning family activities is difficult	In times of crisis	Can't talk about sadness	Accepted for who they are.	Avoid discussing fears	Can express feelings	A lot of bad feelings	We feel accepted.	Problem to make decisions	Problems to decide solutions	Do not get along well.	Trust each other	Person special when needed ?	Person special to share joys & sorrows?	My family tried to help me	Emotional help and support from my family	Special prson as a real source of comfort .	My friends tried to help me	Can count on my friends when needed	Can talk my problems with my family.	Have friends to share my joys and my sorrows.
2	≤40	Female	Single	Catholic	University	1	No	Sometimes	No		Monogamy	Independent Worker	2	MI<100000_cfa	87.7	1.67	90	111	10.6	1	1	1	1	1	3	4	1	3	Agree	Agree	Disagree	Totally agree	Agree	Agree	Disagree	Agree	Disagree	Agree	Disagree	Totally agree	Totally agree	Totally agree	Totally agree	Totally agree	Totally agree	Very strongly in disagreement	Very strongly in disagreement	Totally agree	Very strongly in disagreement
2	≤40	Female	Married	Muslim	No formal education	4	No	No	Yes	Traiting Diabetologist	Polygamy	Unemployed	3	MI<100000_cfa	52.3	1.59	88	92	9.9	1	1	1	1	1	1	1	1	1	Agree	Agree	Disagree	Agree	Disagree	Agree	Disagree	Agree	Disagree	Agree	Disagree	Agree	Slightly all right	Slightly all right	Slightly all right	Slightly in disagreement	Slightly all right	Slightly all right	Slightly all right	Slightly all right	Slightly all right
2	≤40	Female	Single	Catholic	No formal education	6	No	Sometimes	Yes	Traiting Diabetologist	Monogamy	Independent Worker	3	100000_≤_MI<_200000_cfa	67.2	1.57	86	107	8.7	1	1	2	2	2	1	6	1	3	Agree	Agree	Disagree	Agree	Disagree	Agree	Disagree	Agree	Agree	Agree	Disagree	Agree	Strongly in disagreement	Strongly in disagreement	Slightly all right	Slightly all right	Slightly in disagreement	Strongly in disagreement	Strongly in disagreement	Slightly all right	Slightly in disagreement
2	≤40	Female	Single	Catholic	Secondary	1	No	Sometimes	Yes	Traiting Diabetologist	Single Parent Family	Independent Worker	8	100000_≤_MI<_200000_cfa	88.8	1.55	98	120	8.7	4	3	2	1	2	2	5	1	3	Agree	Agree	Agree	Disagree	Agree	Do not agree	Disagree	Agree	Agree	Agree	Agree	Disagree	Totally agree	Totally agree	Slightly all right	Slightly all right	Totally agree	Strongly in disagreement	Strongly in disagreement	Neutral	Slightly in disagreement
2	≤40	Male	Single	Protestant/Evangelic	Secondary	5	No	Yes, everyday	Yes	Traiting Diabetologist	Monogamy	Independent Worker	6	100000_≤_MI<_200000_cfa	60.6	1.68	73	87	7.8	2	1	5	5	5	2	6	1	5	Agree	Agree	Agree	Agree	Disagree	Agree	Disagree	Agree	Disagree	Agree	Disagree	Disagree	Totally agree	Totally agree	Slightly all right	Slightly all right	Totally agree	Slightly in disagreement	Strongly in disagreement	Slightly all right	Strongly in disagreement
2	≤40	Female	Married	Protestant/Evangelic	No formal education	2	No	Sometimes	Yes	Dietitians/Nutritionists	Polygamy	Independent Worker	5	MI<100000_cfa	93.3	1.54	98	126	12.2	2	1	1	1	2	3	7	1	1	Do not agree	Totally agree	Do not agree	Totally agree	Disagree	Totally agree	Disagree	Totally agree	Totally agree	Totally agree	Disagree	Totally agree	Absolutely okay	Absolutely okay	Absolutely okay	Absolutely okay	Absolutely okay	Totally agree	Totally agree	Absolutely okay	Totally agree
2	≤40	Male	Single	Catholic	Secondary	2	Sometimes	Sometimes	Yes	Traiting Diabetologist	Monogamy	Independent Worker	1	100000_≤_MI<_200000_cfa	77.9	1.71	87	102	13.2	1	1	1	5	1	1	5	1	3	Agree	Agree	Disagree	Agree	Disagree	Agree	Disagree	Disagree	Disagree	Agree	Disagree	Agree	Slightly in disagreement	Strongly in disagreement	Totally agree	Slightly all right	Strongly in disagreement	Slightly in disagreement	Strongly in disagreement	Totally agree	Slightly in disagreement
2	≤40	Male	Single	Catholic	University	2	No	No	Yes	General Physician	Monogamy	Independent Worker	1	200000_≤_MI<_400000_cfa	67.8	1.815	79	92	12.9	5	4	4	1	1	5	2	2	1	Totally agree	Totally agree	Disagree	Totally agree	Totally agree	Totally agree	Disagree	Totally agree	Disagree	Totally agree	Disagree	Totally agree	Absolutely okay	Totally agree	Absolutely okay	Absolutely okay	Absolutely okay	Absolutely okay	Absolutely okay	Absolutely okay	Absolutely okay
2	≤40	Female	Married	Protestant/Evangelic	No formal education	7	No	Sometimes	Yes	Traiting Diabetologist	Monogamy	Independent Worker	2	MI<100000_cfa	45.9	1.5	66.5	86	6.9	4	1	1	1	1	1	3	1	1	Agree	Agree	Disagree	Totally agree	Do not agree	Totally agree	Do not agree	Totally agree	Totally agree	Totally agree	Do not agree	Totally agree	Absolutely okay	Absolutely okay	Totally agree	Absolutely okay	Absolutely okay	Strongly in disagreement	Strongly in disagreement	Absolutely okay	Strongly in disagreement
3	≤40	Male	Single	Catholic	University	1	No	No	No		Single Parent Family	Independent Worker	1	MI<100000_cfa	133.6	1.708	117.2	138.9	10.5	1	2	5	1	5	1	7	1	1	Disagree	Disagree	Agree	Agree	Agree	Agree	Agree	Agree	Disagree	Agree	Agree	Totally agree	Totally agree	Totally agree	Slightly all right	Slightly all right	Totally agree	Slightly all right	Slightly all right	Slightly all right	Slightly all right
2	≤40	Male	Married	Catholic	University	3	No	Sometimes	No		Monogamy	Non-governmental Employee	8	100000_≤_MI<_200000_cfa	73.8	1.802	82.5	88.5	6.9	1	1	4	1	4	3	4	1	3	Totally agree	Agree	Disagree	Agree	Disagree	Agree	Agree	Agree	Disagree	Agree	Disagree	Agree	Totally agree	Totally agree	Slightly all right	Slightly all right	Totally agree	Slightly all right	Slightly all right	Totally agree	Slightly all right
2	≤40	Female	Married	Protestant/Evangelic	No formal education	1	No	No	Yes	Traiting Diabetologist	Monogamy	Independent Worker	5	MI<100000_cfa	50	1.665	63	83	6.9	3	3	1	1	1	5	6	1	2	Disagree	Agree	Disagree	Agree	Disagree	Agree	Disagree	Agree	Disagree	Agree	Disagree	Agree	Slightly all right	Slightly all right	Slightly all right	Slightly all right	Slightly all right	Neutral	Neutral	Slightly all right	Neutral
2	≤40	Female	Married	Celestial	University	4	No	No	No		Monogamy	Independent Worker	2	MI<100000_cfa	102.3	1.64	104	131	6.1	3	1	4	1	4	3	3	1	5	Do not agree	Totally agree	Totally agree	Totally agree	Disagree	Totally agree	Disagree	Totally agree	Disagree	Disagree	Disagree	Totally agree	Absolutely okay	Totally agree	Totally agree	Totally agree	Totally agree	Totally agree	Neutral	Slightly all right	Neutral
5	≤40	Female	Married	Catholic	Secondary	7	No	No	Yes	Traiting Diabetologist	Monogamy	Non-governmental Employee	3	MI<100000_cfa	87.3	1.635	97.5	110	5	7	2	1	1	1	2	7	1	1	Agree	Totally agree	Totally agree	Totally agree	Disagree	Totally agree	Disagree	Agree	Do not agree	Totally agree	Do not agree	Agree	Totally agree	Totally agree	Slightly all right	Slightly all right	Totally agree	Strongly in disagreement	Strongly in disagreement	Slightly all right	Strongly in disagreement
5	≤40	Female	Married	Celestial	University	6	No	Sometimes	Yes	Traiting Diabetologist	Monogamy	Non-governmental Employee	5	100000_≤_MI<_200000_cfa	69.2	1.514	93	102	8.6	7	1	1	1	1	1	6	1	1	Totally agree	Disagree	Agree	Agree	Totally agree	Disagree	Disagree	Agree	Disagree	Agree	Disagree	Agree	Strongly in disagreement	Strongly in disagreement	Strongly in disagreement	Strongly in disagreement	Strongly in disagreement	Very strongly in disagreement	Very strongly in disagreement	Strongly in disagreement	Very strongly in disagreement
6	≤40	Female	Married	Catholic	Secondary	1	No	Sometimes	Yes	Traiting Diabetologist	Monogamy	Governmental Employee	4	MI<100000_cfa	85.4	1.652	83	111	7.1	7	1	1	1	1	7	7	1	5	Disagree	Totally agree	Do not agree	Totally agree	Do not agree	Do not agree	Do not agree	Totally agree	Do not agree	Totally agree	Do not agree	Totally agree	Absolutely okay	Absolutely okay	Absolutely okay	Absolutely okay	Absolutely okay	Totally agree	Strongly in disagreement	Absolutely okay	Strongly in disagreement
6	≤40	Male	Married	Protestant/Evangelic	Secondary	3	No	No	Yes	Traiting Diabetologist	Monogamy	Independent Worker	3	MI<100000_cfa	100.1	1.805	103.4	108.6	7.6	6	6	1	1	1	4	6	1	1	Do not agree	Totally agree	Do not agree	Totally agree	Disagree	Agree	Do not agree	Totally agree	Do not agree	Totally agree	Do not agree	Totally agree	Absolutely okay	Totally agree	Absolutely okay	Absolutely okay	Absolutely okay	Slightly all right	Totally agree	Totally agree	Totally agree
2	≤40	Male	Single	Catholic	University	3	No	Sometimes	Yes	Dietitians/Nutritionists	Monogamy	Non-governmental Employee	2	100000_≤_MI<_200000_cfa	62	1.64	59.5	91.2	7.2	3	1	1	1	3	5	7	1	1	Disagree	Agree	Disagree	Totally agree	Disagree	Totally agree	Disagree	Totally agree	Disagree	Totally agree	Disagree	Totally agree	Absolutely okay	Absolutely okay	Absolutely okay	Absolutely okay	Absolutely okay	Slightly all right	Slightly all right	Absolutely okay	Slightly all right
3	≤40	Male	Married	Animist	Secondary	5	No	No	Yes	Traiting Diabetologist	Monogamy	Governmental Employee	5	100000_≤_MI<_200000_cfa	43.9	1.784	90.4	108.6	15	5	1	1	1	1	1	4	1	1	Do not agree	Disagree	Agree	Disagree	Agree	Disagree	Agree	Disagree	Agree	Disagree	Agree	Disagree	Slightly in disagreement	Slightly in disagreement	Slightly in disagreement	Strongly in disagreement	Slightly in disagreement	Strongly in disagreement	Strongly in disagreement	Strongly in disagreement	Strongly in disagreement
4	≤40	Female	Married	Protestant/Evangelic	University	1	No	No	Yes	Traiting Diabetologist	Monogamy	Independent Worker	6	100000_≤_MI<_200000_cfa	97.1	1.87	105.5	112	5.3	6	6	1	1	1	3	5	1	1	Disagree	Totally agree	Disagree	Agree	Disagree	Agree	Disagree	Agree	Disagree	Agree	Disagree	Agree	Totally agree	Totally agree	Totally agree	Totally agree	Totally agree	Slightly all right	Slightly all right	Totally agree	Slightly all right
4	≤40	Female	Single	Catholic	University	10	No	No	Yes	Traiting Diabetologist	Monogamy	Unemployed	2	MI<100000_cfa	113	1.567	124	143.2	10.2	7	4	1	1	1	4	5	1	2	Totally agree	Disagree	Disagree	Agree	Do not agree	Do not agree	Do not agree	Agree	Agree	Totally agree	Do not agree	Agree	Totally agree	Totally agree	Totally agree	Totally agree	Totally agree	Totally agree	Totally agree	Totally agree	Totally agree
5	≤40	Male	Married	Catholic	University	2	No	Sometimes	Yes	Traiting Diabetologist	Polygamy	Non-governmental Employee	4	200000_≤_MI<_400000_cfa	77.5	1.85	83	93	11.6	2	1	1	1	1	3	7	1	4	Agree	Agree	Agree	Disagree	Agree	Agree	Agree	Agree	Agree	Agree	Disagree	Agree	Absolutely okay	Absolutely okay	Absolutely okay	Absolutely okay	Absolutely okay	Slightly all right	Slightly all right	Absolutely okay	Slightly all right
2	≤40	Female	Married	Muslim	University	3	No	No	Yes	Dietitians/Nutritionists	Monogamy	Governmental Employee	4	100000_≤_MI<_200000_cfa	68.6	1.768	73	101.2	7	2	2	1	1	2	1	7	1	1	Do not agree	Totally agree	Totally agree	Totally agree	Disagree	Totally agree	Disagree	Totally agree	Disagree	Totally agree	Disagree	Totally agree	Absolutely okay	Absolutely okay	Absolutely okay	Absolutely okay	Absolutely okay	Slightly all right	Slightly all right	Absolutely okay	Slightly all right
2	≤40	Male	Married	Protestant/Evangelic	Secondary	7	No	No	No		Monogamy	Governmental Employee	6	MI<100000_cfa	42.2	1.677	70	80	12.5	1	1	1	1	1	2	1	1	2	Disagree	Agree	Disagree	Agree	Disagree	Agree	Disagree	Agree	Agree	Agree	Disagree	Agree	Strongly in disagreement	Strongly in disagreement	Strongly in disagreement	Strongly in disagreement	Strongly in disagreement	Totally agree	Totally agree	Strongly in disagreement	Totally agree
2	≤40	Female	Single	Muslim	No formal education	2	No	No	Yes	Traiting Diabetologist	Polygamy	Unemployed	2	MI<100000_cfa	56.9	1.654	79	88	11.8	2	5	1	1	1	2	4	1	2	Totally agree	Totally agree	Totally agree	Totally agree	Totally agree	Totally agree	Disagree	Totally agree	Do not agree	Disagree	Agree	Totally agree	Neutral	Slightly all right	Absolutely okay	Absolutely okay	Neutral	Neutral	Strongly in disagreement	Totally agree	Strongly in disagreement
2	≤40	Female	Married	Muslim	Primary	2	No	No	No		Polygamy	Independent Worker	5	100000_≤_MI<_200000_cfa	79.3	1.59	89	108.5	10	1	7	2	1	2	5	4	1	2	Disagree	Totally agree	Agree	Totally agree	Disagree	Totally agree	Disagree	Totally agree	Disagree	Totally agree	Disagree	Agree	Totally agree	Totally agree	Totally agree	Totally agree	Totally agree	Neutral	Slightly in disagreement	Totally agree	Slightly in disagreement
2	≤40	Male	Single	Catholic	Primary	4	No	No	Yes	General Physician	Monogamy	Independent Worker	3	MI<100000_cfa	52.9	1.675	72	82	9.4	4	1	1	1	6	5	6	1	1	Do not agree	Agree	Disagree	Agree	Disagree	Agree	Disagree	Totally agree	Disagree	Agree	Agree	Totally agree	Totally agree	Slightly all right	Totally agree	Absolutely okay	Totally agree	Neutral	Neutral	Totally agree	Neutral
3	≤40	Female	Married	Catholic	Secondary	1	No	No	Yes	Traiting Diabetologist	Polygamy	Independent Worker	3	MI<100000_cfa	77.4	1.6	90	104	8.6	7	3	1	1	1	1	2	1	1	Do not agree	Agree	Disagree	Agree	Do not agree	Agree	Disagree	Agree	Disagree	Totally agree	Disagree	Totally agree	Absolutely okay	Absolutely okay	Slightly all right	Slightly all right	Absolutely okay	Neutral	Neutral	Slightly all right	Neutral
3	≤40	Female	Married	Catholic	Primary	18	No	No	Yes	Traiting Diabetologist	Polygamy	Independent Worker	2	MI<100000_cfa	77.8	1.58	89	112	11.2	5	1	2	1	2	1	7	1	5	Do not agree	Agree	Disagree	Agree	Disagree	Agree	Disagree	Agree	Disagree	Agree	Disagree	Totally agree	Totally agree	Totally agree	Slightly in disagreement	Slightly in disagreement	Totally agree	Strongly in disagreement	Strongly in disagreement	Slightly in disagreement	Strongly in disagreement
5	≤40	Male	Married	Protestant/Evangelic	Primary	1	No	Sometimes	Yes	Traiting Diabetologist	Monogamy	Independent Worker	3	MI<100000_cfa	86.4	1.84	92	103	7.4	1	1	1	1	1	1	1	1	1	Agree	Agree	Disagree	Agree	Disagree	Agree	Disagree	Agree	Disagree	Agree	Disagree	Agree	Totally agree	Strongly in disagreement	Strongly in disagreement	Strongly in disagreement	Strongly in disagreement	Totally agree	Totally agree	Strongly in disagreement	Totally agree
1	≤40	Female	Single	Protestant/Evangelic	University	1	No	No	Yes	My Gynecologist	Single Parent Family	Non-governmental Employee	2	MI<100000_cfa	73.8	1.61	98	54	8	1	1	1	3	2	7	2	7	1	Agree	Disagree	Agree	Agree	Agree	Disagree	Agree	Disagree	Agree	Disagree	Agree	Disagree	Totally agree	Totally agree	Strongly in disagreement	Strongly in disagreement	Totally agree	Slightly all right	Slightly all right	Strongly in disagreement	Slightly all right
2	≤40	Female	Widow/widower	Protestant/Evangelic	University	1	No	No	No		Single Parent Family	Governmental Employee	5	200000_≤_MI<_400000_cfa	87.9	1.65	101.5	114	6.6	1	4	4	1	2	3	2	1	2	Agree	Agree	Agree	Agree	Agree	Agree	Disagree	Agree	Agree	Disagree	Disagree	Disagree	Strongly in disagreement	Strongly in disagreement	Slightly all right	Slightly all right	Totally agree	Strongly in disagreement	Strongly in disagreement	Totally agree	Strongly in disagreement
2	≤40	Male	Married	Muslim	Primary	1	No	No	Yes	General Physician	Monogamy	Independent Worker	30	100000_≤_MI<_200000_cfa	71.5	1.692	88	101	4.8	5	3	5	1	5	2	5	3	3	Disagree	Agree	Disagree	Agree	Agree	Disagree	Disagree	Agree	Disagree	Agree	Disagree	Agree	Slightly all right	Totally agree	Slightly all right	Slightly all right	Totally agree	Totally agree	Totally agree	Strongly in disagreement	Slightly all right
3	≤40	Female	Widow/widower	Catholic	University	2	No	Sometimes	Yes	Traiting Diabetologist	Single Parent Family	Independent Worker	3	MI<100000_cfa	121.8	1.7	117	132	10.6	5	5	1	1	1	2	5	7	3	Agree	Agree	Agree	Disagree	Agree	Agree	Agree	Agree	Agree	Agree	Disagree	Agree	Absolutely okay	Absolutely okay	Absolutely okay	Absolutely okay	Absolutely okay	Totally agree	Totally agree	Absolutely okay	Totally agree
3	≤40	Female	Married	Celestial	Secondary	3	No	Sometimes	Yes	Dietitians/Nutritionists	Polygamy	Independent Worker	5	MI<100000_cfa	78	1.7	74	107	11.2	2	4	1	2	1	1	5	1	3	Disagree	Totally agree	Disagree	Agree	Disagree	Totally agree	Disagree	Agree	Disagree	Totally agree	Disagree	Totally agree	Totally agree	Totally agree	Neutral	Neutral	Neutral	Neutral	Strongly in disagreement	Slightly all right	Neutral
4	≤40	Female	Married	Protestant/Evangelic	University	9	No	Sometimes	Yes	Traiting Diabetologist	Monogamy	Independent Worker	4	100000_≤_MI<_200000_cfa	85.2	1.63	97.8	113.5	8.1	2	2	1	6	1	1	6	1	1	Do not agree	Totally agree	Agree	Totally agree	Disagree	Totally agree	Disagree	Agree	Do not agree	Totally agree	Do not agree	Totally agree	Absolutely okay	Absolutely okay	Absolutely okay	Totally agree	Totally agree	Strongly in disagreement	Strongly in disagreement	Totally agree	Strongly in disagreement
4	≤40	Female	Married	Catholic	Primary	2	No	Sometimes	Yes	Traiting Diabetologist	Monogamy	Independent Worker	5	100000_≤_MI<_200000_cfa	70.1	1.535	81	103	8.3	2	1	1	1	1	3	7	1	1	Disagree	Totally agree	Disagree	Totally agree	Agree	Agree	Disagree	Agree	Disagree	Totally agree	Do not agree	Agree	Absolutely okay	Absolutely okay	Absolutely okay	Absolutely okay	Absolutely okay	Absolutely okay	Absolutely okay	Totally agree	Slightly in disagreement
5	≤40	Male	Married	Catholic	Secondary	5	No	No	Yes	Traiting Diabetologist	Monogamy	Non-governmental Employee	6	200000_≤_MI<_400000_cfa	105	1.78	90	101.5	12.5	1	2	6	1	2	1	2	1	1	Agree	Totally agree	Agree	Totally agree	Totally agree	Totally agree	Disagree	Totally agree	Disagree	Agree	Do not agree	Totally agree	Absolutely okay	Totally agree	Totally agree	Totally agree	Very strongly in disagreement	Totally agree	Totally agree	Absolutely okay	Slightly all right
5	≤40	Female	Married	Protestant/Evangelic	Secondary	14	No	No	Yes	Dietitians/Nutritionists	Monogamy	Independent Worker	3	MI<100000_cfa	77.1	1.635	92.7	115	9	2	1	1	1	1	1	5	1	5	Agree	Totally agree	Do not agree	Agree	Do not agree	Totally agree	Disagree	Totally agree	Disagree	Totally agree	Disagree	Totally agree	Absolutely okay	Absolutely okay	Totally agree	Totally agree	Totally agree	Very strongly in disagreement	Very strongly in disagreement	Absolutely okay	Strongly in disagreement
2	≤40	Female	Married	Catholic	No formal education	1	No	No	No		Polygamy	Unemployed	4	MI<100000_cfa	76	1.5	51	101	7.3	2	1	2	1	1	2	1	2	1	Disagree	Agree	Agree	Agree	Agree	Agree	Disagree	Agree	Disagree	Disagree	Agree	Agree	Slightly in disagreement	Slightly in disagreement	Slightly all right	Totally agree	Neutral	Slightly in disagreement	Neutral	Slightly in disagreement	Neutral
2	≤40	Male	Married	Muslim	Primary	2	No	Sometimes	No		Polygamy	Independent Worker	9	100000_≤_MI<_200000_cfa	65.2	1.733	82	82	9.4	1	1	2	1	2	2	3	1	2	Agree	Agree	Agree	Agree	Agree	Disagree	Disagree	Disagree	Agree	Agree	Disagree	Agree	Totally agree	Totally agree	Slightly all right	Slightly all right	Totally agree	Slightly in disagreement	Slightly in disagreement	Slightly all right	Slightly all right
2	≤40	Female	Married	Muslim	No formal education	13	No	No	Yes	Traiting Diabetologist	Polygamy	Unemployed	10	MI<100000_cfa	71.3	1.692	92	102	11	1	1	1	3	1	1	6	1	2	Disagree	Agree	Disagree	Agree	Disagree	Agree	Disagree	Agree	Disagree	Agree	Disagree	Agree	Slightly all right	Slightly all right	Totally agree	Slightly all right	Slightly all right	Slightly all right	Slightly all right	Slightly all right	Slightly all right
2	≤40	Female	Married	Protestant/Evangelic	No formal education	3	No	No	Yes	General Physician	Monogamy	Independent Worker	4	MI<100000_cfa	62.9	1.67	81.5	92	10.5	1	1	1	1	1	1	3	1	3	Disagree	Agree	Disagree	Agree	Disagree	Agree	Disagree	Agree	Disagree	Agree	Disagree	Agree	Totally agree	Totally agree	Strongly in disagreement	Strongly in disagreement	Totally agree	Strongly in disagreement	Strongly in disagreement	Strongly in disagreement	Strongly in disagreement
2	≤40	Female	Married	Catholic	No formal education	3	No	Yes, but not everyday	Yes	Traiting Diabetologist	Monogamy	Independent Worker	4	MI<100000_cfa	68.8	1.625	87	100	14	1	1	2	2	2	1	4	1	5	Agree	Agree	Disagree	Agree	Disagree	Agree	Disagree	Disagree	Agree	Agree	Disagree	Agree	Strongly in disagreement	Strongly in disagreement	Slightly all right	Slightly all right	Strongly in disagreement	Slightly all right	Neutral	Slightly all right	Slightly all right
2	≤40	Female	Separated	Protestant/Evangelic	No formal education	2	No	Sometimes	Yes	Traiting Diabetologist	Single Parent Family	Independent Worker	3	MI<100000_cfa	70	1.605	85	102	14	1	2	3	2	3	2	4	1	5	Disagree	Agree	Disagree	Agree	Disagree	Agree	Disagree	Disagree	Agree	Agree	Disagree	Agree	Totally agree	Totally agree	Strongly in disagreement	Strongly in disagreement	Totally agree	Strongly in disagreement	Strongly in disagreement	Strongly in disagreement	Strongly in disagreement
2	≤40	Female	Married	Catholic	No formal education	4	No	No	Yes	Traiting Diabetologist	Polygamy	Independent Worker	10	100000_≤_MI<_200000_cfa	83	1.67	104	115	7.8	5	2	2	1	2	4	6	3	6	Disagree	Agree	Disagree	Agree	Disagree	Agree	Disagree	Agree	Disagree	Agree	Disagree	Agree	Totally agree	Totally agree	Strongly in disagreement	Strongly in disagreement	Totally agree	Strongly in disagreement	Strongly in disagreement	Strongly in disagreement	Strongly in disagreement
2	≤40	Female	Single	Catholic	Secondary	3	No	Sometimes	No		Monogamy	Non-governmental Employee	5	MI<100000_cfa	81.4	1.55	104	117	8.9	1	1	1	1	1	4	1	1	1	Agree	Agree	Disagree	Agree	Disagree	Agree	Disagree	Agree	Disagree	Agree	Disagree	Agree	Totally agree	Totally agree	Totally agree	Totally agree	Totally agree	Strongly in disagreement	Strongly in disagreement	Totally agree	Strongly in disagreement
4	≤40	Female	Married	Catholic	University	1	No	Sometimes	Yes	Traiting Diabetologist	Monogamy	Non-governmental Employee	6	100000_≤_MI<_200000_cfa	84	1.64	105	113	6.3	4	1	1	2	1	1	6	1	1	Totally agree	Totally agree	Disagree	Agree	Totally agree	Totally agree	Do not agree	Agree	Disagree	Totally agree	Disagree	Totally agree	Absolutely okay	Absolutely okay	Absolutely okay	Absolutely okay	Absolutely okay	Slightly in disagreement	Totally agree	Totally agree	Totally agree
5	≤40	Female	Single	Protestant/Evangelic	University	6	Sometimes	No	Yes	Traiting Diabetologist	Single Parent Family	Governmental Employee	1	MI≥_400000_cfa	106.9	1.73	111	124	9.3	3	7	3	1	3	1	3	1	1	Totally agree	Totally agree	Totally agree	Totally agree	Totally agree	Agree	Disagree	Agree	Disagree	Agree	Disagree	Agree	Strongly in disagreement	Strongly in disagreement	Strongly in disagreement	Strongly in disagreement	Slightly in disagreement	Slightly in disagreement	Slightly in disagreement	Slightly in disagreement	Slightly in disagreement
5	≤40	Male	Married	Catholic	University	4	No	Yes, but not everyday	Yes	Dietitians/Nutritionists	Monogamy	Non-governmental Employee	5	MI≥_400000_cfa	84.4	1.772	95	106.4	5.2	4	1	2	2	2	2	2	2	2	Agree	Totally agree	Disagree	Agree	Agree	Agree	Disagree	Totally agree	Disagree	Agree	Totally agree	Totally agree	Absolutely okay	Absolutely okay	Absolutely okay	Totally agree	Totally agree	Very strongly in disagreement	Very strongly in disagreement	Totally agree	Very strongly in disagreement
6	≤40	Male	Married	Muslim	Primary	9	No	Yes, but not everyday	Yes	Traiting Diabetologist	Monogamy	Independent Worker	6	100000_≤_MI<_200000_cfa	69.1	1.857	82	97	14	1	1	2	1	2	7	2	1	2	Do not agree	Disagree	Agree	Disagree	Agree	Disagree	Agree	Disagree	Agree	Disagree	Agree	Disagree	Slightly all right	Slightly all right	Slightly all right	Slightly all right	Slightly all right	Strongly in disagreement	Strongly in disagreement	Strongly in disagreement	Totally agree
6	≤40	Female	Single	Muslim	Primary	1	No	Sometimes	Yes	Traiting Diabetologist	Single Parent Family	Independent Worker	2	MI<100000_cfa	72.3	1.63	83.5	105.3	6.2	7	1	1	1	1	7	4	1	1	Agree	Disagree	Agree	Agree	Agree	Disagree	Agree	Agree	Agree	Disagree	Agree	Agree	Absolutely okay	Absolutely okay	Slightly all right	Slightly all right	Absolutely okay	Very strongly in disagreement	Very strongly in disagreement	Slightly all right	Very strongly in disagreement
1	41-60	Female	Married	Catholic	Secondary	2	No	Sometimes	Yes	Traiting Diabetologist	Monogamy	Governmental Employee	2	100000_≤_MI<_200000_cfa	104.1	1.53	112	134	10.2	1	2	3	1	3	1	1	1	2	Disagree	Agree	Disagree	Agree	Disagree	Agree	Disagree	Totally agree	Disagree	Totally agree	Do not agree	Totally agree	Totally agree	Totally agree	Totally agree	Totally agree	Totally agree	Slightly all right	Strongly in disagreement	Totally agree	Strongly in disagreement
2	41-60	Female	Married	Catholic	Secondary	4	No	Sometimes	Yes	General Physician	Monogamy	Independent Worker	3	MI<100000_cfa	67.8	1.753	72	102.6	7.4	2	1	2	2	2	1	5	1	1	Do not agree	Totally agree	Do not agree	Totally agree	Disagree	Totally agree	Disagree	Totally agree	Disagree	Totally agree	Do not agree	Totally agree	Absolutely okay	Absolutely okay	Totally agree	Totally agree	Absolutely okay	Neutral	Neutral	Totally agree	Neutral
2	41-60	Male	Separated	Protestant/Evangelic	University	2	No	Yes, but not everyday	Yes	Traiting Diabetologist	Single Parent Family	Non-governmental Employee	3	100000_≤_MI<_200000_cfa	89.2	1.807	85.9	111	6.3	3	2	1	1	2	1	3	1	3	Do not agree	Agree	Disagree	Agree	Do not agree	Totally agree	Disagree	Totally agree	Do not agree	Agree	Do not agree	Agree	Strongly in disagreement	Totally agree	Slightly all right	Slightly all right	Totally agree	Slightly all right	Slightly all right	Neutral	Totally agree
2	41-60	Male	Married	Muslim	Secondary	3	No	Sometimes	Yes	Traiting Diabetologist	Monogamy	Independent Worker	4	100000_≤_MI<_200000_cfa	80.7	1.823	86	95.6	6.7	7	4	2	1	2	3	5	1	6	Disagree	Totally agree	Disagree	Agree	Disagree	Totally agree	Do not agree	Agree	Disagree	Agree	Do not agree	Agree	Absolutely okay	Absolutely okay	Totally agree	Totally agree	Absolutely okay	Totally agree	Slightly all right	Totally agree	Slightly all right
5	41-60	Male	Married	Catholic	University	4	No	Sometimes	Yes	Traiting Diabetologist	Monogamy	Independent Worker	3	MI<100000_cfa	94.2	1.727	100	114	5.7	3	1	3	1	6	2	2	1	1	Disagree	Agree	Disagree	Agree	Disagree	Agree	Disagree	Disagree	Do not agree	Totally agree	Do not agree	Totally agree	Totally agree	Neutral	Neutral	Slightly all right	Totally agree	Neutral	Neutral	Neutral	Totally agree
5	41-60	Female	Married	Catholic	University	4	No	Sometimes	Yes	Traiting Diabetologist	Monogamy	Governmental Employee	2	100000_≤_MI<_200000_cfa	82.8	1.71	91	103	7.2	1	1	7	1	7	1	5	1	7	Do not agree	Totally agree	Do not agree	Totally agree	Do not agree	Totally agree	Agree	Totally agree	Do not agree	Totally agree	Disagree	Totally agree	Absolutely okay	Absolutely okay	Absolutely okay	Totally agree	Totally agree	Totally agree	Totally agree	Totally agree	Absolutely okay
2	41-60	Male	Single	Catholic	Secondary	5	No	Sometimes	Yes	Traiting Diabetologist	Monogamy	Independent Worker	6	MI<100000_cfa	77.4	1.69	93	170	8.4	5	1	7	1	7	1	1	1	2	Do not agree	Agree	Do not agree	Agree	Totally agree	Agree	Agree	Agree	Do not agree	Totally agree	Do not agree	Totally agree	Totally agree	Totally agree	Totally agree	Totally agree	Totally agree	Strongly in disagreement	Strongly in disagreement	Totally agree	Totally agree
2	41-60	Female	Married	Protestant/Evangelic	Secondary	2	No	Sometimes	Yes	General Physician	Polygamy	Independent Worker	3	100000_≤_MI<_200000_cfa	78.7	1.65	97	99	9.8	1	1	5	1	5	1	1	1	3	Disagree	Totally agree	Do not agree	Agree	Do not agree	Agree	Disagree	Agree	Do not agree	Agree	Do not agree	Totally agree	Absolutely okay	Absolutely okay	Totally agree	Totally agree	Totally agree	Slightly all right	Slightly all right	Totally agree	Slightly in disagreement
2	41-60	Male	Married	Muslim	No formal education	1	No	No	No		Monogamy	Independent Worker	4	100000_≤_MI<_200000_cfa	83.7	1.728	102.5	110	8	1	1	1	1	1	1	3	1	3	Agree	Agree	Agree	Agree	Disagree	Agree	Disagree	Agree	Disagree	Agree	Disagree	Agree	Totally agree	Totally agree	Totally agree	Totally agree	Totally agree	Totally agree	Totally agree	Totally agree	Totally agree
2	41-60	Male	Single	Catholic	University	5	No	No	Yes	Dietitians/Nutritionists	Polygamy	Non-governmental Employee	4	MI<100000_cfa	49.6	1.79	64	77	7.2	1	1	2	1	2	1	1	1	4	Agree	Agree	Do not agree	Totally agree	Disagree	Totally agree	Totally agree	Totally agree	Agree	Totally agree	Totally agree	Totally agree	Absolutely okay	Absolutely okay	Absolutely okay	Absolutely okay	Absolutely okay	Very strongly in disagreement	Very strongly in disagreement	Totally agree	Very strongly in disagreement
2	41-60	Female	Single	Catholic	University	1	No	No	Yes	Traiting Diabetologist	Monogamy	Independent Worker	3	MI<100000_cfa	67.2	1.57	89	100	8.5	1	1	2	1	2	3	7	1	1	Agree	Agree	Disagree	Totally agree	Disagree	Totally agree	Agree	Totally agree	Agree	Agree	Agree	Totally agree	Totally agree	Totally agree	Totally agree	Totally agree	Totally agree	Neutral	Neutral	Totally agree	Neutral
2	41-60	Female	Married	Catholic	Secondary	5	No	Sometimes	Yes	Traiting Diabetologist	Monogamy	Independent Worker	5	MI<100000_cfa	81.5	1.712	93.2	118.7	9.2	4	1	1	1	1	3	6	1	1	Do not agree	Totally agree	Disagree	Totally agree	Disagree	Agree	Disagree	Totally agree	Do not agree	Totally agree	Do not agree	Totally agree	Absolutely okay	Absolutely okay	Absolutely okay	Absolutely okay	Absolutely okay	Neutral	Neutral	Absolutely okay	Neutral
3	41-60	Male	Married	Catholic	University	2	No	Sometimes	Yes	Traiting Diabetologist	Monogamy	Independent Worker	3	MI<100000_cfa	65.4	1.75	88	96	7.6	2	2	3	1	3	2	6	1	4	Disagree	Totally agree	Disagree	Agree	Disagree	Agree	Disagree	Agree	Disagree	Agree	Disagree	Totally agree	Totally agree	Totally agree	Slightly all right	Slightly all right	Totally agree	Neutral	Neutral	Slightly all right	Neutral
3	41-60	Female	Married	Muslim	Primary	2	No	No	Yes	Traiting Diabetologist	Polygamy	Unemployed	7	MI<100000_cfa	87.9	1.705	102	109	11.4	1	1	1	1	1	1	1	1	1	Agree	Agree	Agree	Disagree	Agree	Agree	Agree	Agree	Agree	Agree	Disagree	Agree	Absolutely okay	Absolutely okay	Totally agree	Totally agree	Totally agree	Slightly all right	Slightly all right	Totally agree	Slightly all right
4	41-60	Female	Single	Catholic	University	3	No	Sometimes	Yes	Traiting Diabetologist	Monogamy	Independent Worker	4	200000_≤_MI<_400000_cfa	90	1.64	101	124	7	1	1	2	1	7	1	2	1	1	Do not agree	Agree	Totally agree	Totally agree	Totally agree	Totally agree	Do not agree	Agree	Disagree	Totally agree	Disagree	Totally agree	Very strongly in disagreement	Very strongly in disagreement	Slightly in disagreement	Slightly in disagreement	Very strongly in disagreement	Very strongly in disagreement	Very strongly in disagreement	Slightly in disagreement	Very strongly in disagreement
5	41-60	Female	Married	Catholic	University	25	No	Sometimes	Yes	Traiting Diabetologist	Monogamy	Non-governmental Employee	3	100000_≤_MI<_200000_cfa	85.7	1.596	98	110.5	9.2	1	6	1	1	1	2	3	6	1	Totally agree	Totally agree	Do not agree	Totally agree	Do not agree	Do not agree	Do not agree	Agree	Do not agree	Totally agree	Disagree	Disagree	Totally agree	Slightly all right	Slightly all right	Totally agree	Absolutely okay	Neutral	Slightly all right	Totally agree	Totally agree
6	41-60	Female	Married	Catholic	Primary	2	No	Sometimes	Yes	Nurse	Monogamy	Independent Worker	6	MI<100000_cfa	79.7	1.69	86.1	105	6.5	5	1	2	1	2	5	7	1	2	Agree	Totally agree	Do not agree	Totally agree	Do not agree	Totally agree	Disagree	Totally agree	Disagree	Totally agree	Do not agree	Totally agree	Totally agree	Totally agree	Absolutely okay	Totally agree	Totally agree	Slightly all right	Slightly all right	Absolutely okay	Slightly all right
2	41-60	Female	Married	Protestant/Evangelic	Secondary	1	No	No	No		Monogamy	Non-governmental Employee	3	MI<100000_cfa	69	1.63	82.8	105	6.5	1	3	2	3	3	2	2	2	3	Totally agree	Totally agree	Disagree	Totally agree	Disagree	Totally agree	Do not agree	Totally agree	Do not agree	Do not agree	Do not agree	Totally agree	Absolutely okay	Absolutely okay	Absolutely okay	Absolutely okay	Absolutely okay	Neutral	Neutral	Absolutely okay	Absolutely okay
3	41-60	Male	Married	Catholic	Secondary	3	No	No	Yes	Traiting Diabetologist	Monogamy	Independent Worker	6	100000_≤_MI<_200000_cfa	57.9	1.615	78	90	8.5	7	1	2	1	2	3	7	1	4	Do not agree	Agree	Agree	Agree	Agree	Agree	Disagree	Agree	Disagree	Agree	Do not agree	Totally agree	Totally agree	Totally agree	Totally agree	Totally agree	Totally agree	Slightly all right	Slightly all right	Totally agree	Slightly all right
4	41-60	Male	Married	Protestant/Evangelic	University	4	No	Sometimes	Yes	Traiting Diabetologist	Monogamy	Non-governmental Employee	4	100000_≤_MI<_200000_cfa	65.7	1.638	86.8	94	6.4	1	1	6	1	6	1	6	1	1	Do not agree	Totally agree	Disagree	Totally agree	Disagree	Agree	Disagree	Agree	Disagree	Disagree	Disagree	Totally agree	Totally agree	Totally agree	Totally agree	Totally agree	Totally agree	Slightly all right	Totally agree	Totally agree	Totally agree
5	41-60	Female	Married	Muslim	University	13	No	No	Yes	Dietitians/Nutritionists	Monogamy	Independent Worker	5	MI≥_400000_cfa	84.7	1.615	97.5	110	8.1	1	4	1	3	7	6	7	7	1	Do not agree	Totally agree	Do not agree	Totally agree	Totally agree	Totally agree	Do not agree	Do not agree	Disagree	Disagree	Do not agree	Totally agree	Absolutely okay	Absolutely okay	Absolutely okay	Absolutely okay	Absolutely okay	Absolutely okay	Absolutely okay	Absolutely okay	Absolutely okay
5	41-60	Female	Married	Catholic	University	10	No	Sometimes	Yes	General Physician	Monogamy	Non-governmental Employee	4	MI≥_400000_cfa	76.9	1.63	86	106	5.6	1	1	1	1	1	4	7	1	6	Do not agree	Totally agree	Do not agree	Totally agree	Do not agree	Totally agree	Do not agree	Totally agree	Do not agree	Totally agree	Do not agree	Totally agree	Absolutely okay	Absolutely okay	Absolutely okay	Absolutely okay	Absolutely okay	Slightly in disagreement	Slightly in disagreement	Absolutely okay	Slightly all right
5	41-60	Male	Married	Catholic	University	1	No	Sometimes	Yes	Traiting Diabetologist	Monogamy	Non-governmental Employee	6	MI≥_400000_cfa	90.3	1.74	99.8	106.5	7	7	2	2	2	4	2	3	1	4	Disagree	Totally agree	Disagree	Agree	Do not agree	Totally agree	Disagree	Agree	Disagree	Agree	Disagree	Totally agree	Absolutely okay	Totally agree	Absolutely okay	Totally agree	Totally agree	Totally agree	Totally agree	Totally agree	Totally agree
5	41-60	Female	Married	Catholic	Secondary	4	No	Sometimes	Yes	General Physician	Monogamy	Governmental Employee	7	100000_≤_MI<_200000_cfa	94.6	1.61	100	120	7.5	1	1	3	1	3	6	6	1	6	Disagree	Agree	Agree	Totally agree	Agree	Agree	Disagree	Agree	Agree	Disagree	Agree	Agree	Totally agree	Totally agree	Slightly all right	Slightly all right	Slightly all right	Strongly in disagreement	Strongly in disagreement	Slightly all right	Slightly in disagreement
6	41-60	Male	Married	Catholic	University	4	No	Sometimes	Yes	Traiting Diabetologist	Monogamy	Independent Worker	5	200000_≤_MI<_400000_cfa	92.7	1.842	96.8	102.5	6.9	1	1	1	1	1	7	7	1	4	Agree	Totally agree	Do not agree	Totally agree	Do not agree	Totally agree	Do not agree	Totally agree	Disagree	Agree	Do not agree	Totally agree	Absolutely okay	Absolutely okay	Absolutely okay	Absolutely okay	Absolutely okay	Neutral	Slightly all right	Absolutely okay	Neutral
6	41-60	Female	Married	Muslim	Secondary	3	No	No	Yes	Traiting Diabetologist	Monogamy	Independent Worker	5	MI<100000_cfa	75.5	1.66	87.3	112	6.3	1	1	4	1	5	7	7	1	7	Agree	Totally agree	Do not agree	Totally agree	Do not agree	Totally agree	Disagree	Totally agree	Disagree	Agree	Do not agree	Totally agree	Absolutely okay	Absolutely okay	Absolutely okay	Absolutely okay	Absolutely okay	Slightly all right	Slightly all right	Absolutely okay	Slightly all right
6	41-60	Female	Married	Protestant/Evangelic	University	7	No	Sometimes	Yes	Traiting Diabetologist	Monogamy	Governmental Employee	3	100000_≤_MI<_200000_cfa	79.7	1.65	86.3	108.7	7	4	4	3	1	3	1	6	1	1	Disagree	Totally agree	Disagree	Agree	Agree	Agree	Disagree	Agree	Disagree	Agree	Disagree	Agree	Totally agree	Totally agree	Totally agree	Totally agree	Totally agree	Strongly in disagreement	Strongly in disagreement	Totally agree	Strongly in disagreement
1	41-60	Male	Married	Catholic	University	6	No	No	Yes	Traiting Diabetologist	Monogamy	Independent Worker	5	MI<100000_cfa	58.4	1.682	75.7	90.3	9.9	1	3	2	2	1	2	7	1	1	Disagree	Agree	Totally agree	Totally agree	Agree	Agree	Do not agree	Agree	Do not agree	Totally agree	Do not agree	Totally agree	Totally agree	Totally agree	Absolutely okay	Totally agree	Totally agree	Strongly in disagreement	Strongly in disagreement	Totally agree	Strongly in disagreement
2	41-60	Male	Married	Catholic	University	1	No	Sometimes	Yes	Traiting Diabetologist	Monogamy	Independent Worker	4	MI<100000_cfa	82.8	1.76	65	104	13.1	4	3	5	1	5	5	7	1	6	Disagree	Agree	Agree	Agree	Disagree	Agree	Do not agree	Agree	Disagree	Agree	Do not agree	Agree	Absolutely okay	Absolutely okay	Absolutely okay	Absolutely okay	Absolutely okay	Very strongly in disagreement	Very strongly in disagreement	Absolutely okay	Very strongly in disagreement
2	41-60	Male	Married	Animist	Secondary	9	No	Yes, but not everyday	No		Polygamy	Independent Worker	2	MI≥_400000_cfa	76	1.71	91	104.4	9.1	1	2	2	4	4	4	2	2	1	Agree	Disagree	Agree	Do not agree	Disagree	Agree	Agree	Disagree	Disagree	Disagree	Disagree	Disagree	Slightly in disagreement	Neutral	Slightly in disagreement	Slightly in disagreement	Neutral	Strongly in disagreement	Totally agree	Neutral	Slightly in disagreement
2	41-60	Female	Single	Protestant/Evangelic	Secondary	6	No	Sometimes	Yes	Traiting Diabetologist	Monogamy	Governmental Employee	1	MI<100000_cfa	105	1.69	111	121	7.4	1	1	4	1	4	1	3	1	2	Agree	Disagree	Agree	Agree	Agree	Disagree	Agree	Agree	Agree	Agree	Agree	Disagree	Strongly in disagreement	Strongly in disagreement	Strongly in disagreement	Strongly in disagreement	Strongly in disagreement	Strongly in disagreement	Strongly in disagreement	Strongly in disagreement	Strongly in disagreement
2	41-60	Female	Single	Catholic	University	2	No	Sometimes	Yes	Traiting Diabetologist	Single Parent Family	Non-governmental Employee	2	200000_≤_MI<_400000_cfa	96.1	1.59	103	120	8.5	1	1	1	1	1	4	2	1	2	Disagree	Totally agree	Disagree	Agree	Agree	Agree	Disagree	Agree	Agree	Agree	Agree	Totally agree	Totally agree	Totally agree	Totally agree	Totally agree	Totally agree	Slightly all right	Neutral	Neutral	Slightly all right
2	41-60	Female	Separated	Catholic	Primary	1	Yes, but not everyday	Yes, but not everyday	Yes	Dietitians/Nutritionists	Single Parent Family	Independent Worker	4	MI<100000_cfa	96.5	1.622	91.5	124	7.8	1	1	4	4	4	4	4	4	3	Agree	Agree	Agree	Disagree	Agree	Agree	Agree	Disagree	Agree	Disagree	Agree	Disagree	Slightly all right	Slightly all right	Slightly all right	Slightly all right	Slightly all right	Slightly in disagreement	Neutral	Neutral	Slightly in disagreement
3	41-60	Male	Single	Muslim	Primary	1	No	No	Yes	Traiting Diabetologist	Single Parent Family	Independent Worker	4	100000_≤_MI<_200000_cfa	63.3	1.77	78.5	90.4	10.7	1	1	1	1	4	1	7	1	1	Do not agree	Agree	Agree	Agree	Agree	Agree	Agree	Agree	Totally agree	Disagree	Disagree	Totally agree	Very strongly in disagreement	Very strongly in disagreement	Strongly in disagreement	Strongly in disagreement	Strongly in disagreement	Very strongly in disagreement	Very strongly in disagreement	Strongly in disagreement	Strongly in disagreement
4	41-60	Female	Married	Catholic	University	5	No	No	Yes	Traiting Diabetologist	Monogamy	Governmental Employee	7	200000_≤_MI<_400000_cfa	92	1.81	98	103	6.5	5	2	3	1	2	5	6	3	2	Disagree	Totally agree	Disagree	Agree	Disagree	Agree	Disagree	Disagree	Do not agree	Totally agree	Totally agree	Totally agree	Totally agree	Totally agree	Totally agree	Totally agree	Totally agree	Neutral	Neutral	Absolutely okay	Neutral
4	41-60	Female	Married	Catholic	University	3	No	Yes, but not everyday	Yes	Traiting Diabetologist	Monogamy	Governmental Employee	5	200000_≤_MI<_400000_cfa	59.7	1.503	89	89	8.5	7	7	3	1	3	1	7	1	4	Do not agree	Totally agree	Agree	Totally agree	Do not agree	Totally agree	Do not agree	Totally agree	Totally agree	Do not agree	Disagree	Totally agree	Absolutely okay	Absolutely okay	Absolutely okay	Absolutely okay	Absolutely okay	Slightly in disagreement	Slightly all right	Absolutely okay	Totally agree
5	41-60	Male	Married	Protestant/Evangelic	University	1	No	Sometimes	Yes	Traiting Diabetologist	Monogamy	Independent Worker	9	100000_≤_MI<_200000_cfa	81	1.736	91	103	6.2	6	6	5	1	4	1	6	7	1	Do not agree	Totally agree	Disagree	Totally agree	Do not agree	Totally agree	Disagree	Totally agree	Disagree	Totally agree	Do not agree	Totally agree	Strongly in disagreement	Totally agree	Totally agree	Totally agree	Totally agree	Very strongly in disagreement	Strongly in disagreement	Totally agree	Strongly in disagreement
1	41-60	Male	Married	Catholic	University	2	No	Sometimes	Yes	Dietitians/Nutritionists	Monogamy	Independent Worker	6	100000_≤_MI<_200000_cfa	81.3	1.72	101	108	6	1	1	7	1	7	7	5	2	7	Agree	Totally agree	Disagree	Agree	Disagree	Disagree	Do not agree	Totally agree	Disagree	Totally agree	Do not agree	Totally agree	Absolutely okay	Absolutely okay	Absolutely okay	Absolutely okay	Absolutely okay	Absolutely okay	Totally agree	Absolutely okay	Absolutely okay
2	41-60	Female	Married	Muslim	Secondary	2	No	No	Yes	Traiting Diabetologist	Polygamy	Independent Worker	7	100000_≤_MI<_200000_cfa	62.6	1.583	86	98.7	10.2	1	1	3	1	2	1	3	1	6	Agree	Agree	Disagree	Agree	Agree	Agree	Agree	Agree	Agree	Agree	Agree	Disagree	Totally agree	Totally agree	Slightly all right	Slightly all right	Totally agree	Neutral	Slightly in disagreement	Slightly all right	Strongly in disagreement
2	41-60	Male	Single	Protestant/Evangelic	No formal education	1	No	Yes, but not everyday	Yes	Traiting Diabetologist	Monogamy	Independent Worker	7	MI<100000_cfa	65.9	1.765	72	89	5	1	1	4	2	4	3	2	1	4	Do not agree	Disagree	Agree	Disagree	Agree	Disagree	Agree	Disagree	Agree	Disagree	Agree	Disagree	Totally agree	Strongly in disagreement	Slightly all right	Totally agree	Totally agree	Slightly all right	Neutral	Totally agree	Slightly all right
2	41-60	Female	Married	Protestant/Evangelic	Secondary	5	No	Sometimes	No		Polygamy	Independent Worker	6	200000_≤_MI<_400000_cfa	83.1	1.71	96.5	103	7.1	1	1	1	1	1	1	5	1	2	Agree	Agree	Agree	Disagree	Agree	Agree	Agree	Disagree	Agree	Disagree	Disagree	Agree	Totally agree	Totally agree	Totally agree	Totally agree	Totally agree	Strongly in disagreement	Strongly in disagreement	Totally agree	Strongly in disagreement
2	41-60	Female	Married	Catholic	No formal education	1	No	No	Yes	General Physician	Polygamy	Independent Worker	4	100000_≤_MI<_200000_cfa	52.7	1.587	76	86	6.6	1	1	2	1	2	1	4	1	2	Disagree	Agree	Disagree	Agree	Disagree	Agree	Disagree	Agree	Disagree	Agree	Disagree	Agree	Totally agree	Totally agree	Totally agree	Totally agree	Totally agree	Totally agree	Totally agree	Totally agree	Totally agree
2	41-60	Female	Married	Catholic	Primary	3	No	Sometimes	Yes	Dietitians/Nutritionists	Single Parent Family	Independent Worker	6	MI<100000_cfa	67	1.54	73	89	6	3	1	2	1	3	6	6	2	1	Disagree	Totally agree	Do not agree	Totally agree	Disagree	Totally agree	Disagree	Totally agree	Totally agree	Disagree	Disagree	Totally agree	Totally agree	Absolutely okay	Totally agree	Totally agree	Totally agree	Totally agree	Neutral	Totally agree	Neutral
2	41-60	Female	Married	None	Primary	1	No	No	Yes	General Physician	Polygamy	Independent Worker	2	MI<100000_cfa	63.2	1.455	82	108	9.7	3	1	1	1	1	5	6	1	5	Disagree	Agree	Disagree	Agree	Disagree	Agree	Disagree	Agree	Disagree	Agree	Disagree	Agree	Totally agree	Totally agree	Totally agree	Totally agree	Totally agree	Strongly in disagreement	Strongly in disagreement	Totally agree	Strongly in disagreement
2	41-60	Female	Married	Muslim	No formal education	14	No	No	Yes	Traiting Diabetologist	Polygamy	Independent Worker	8	MI<100000_cfa	69.9	1.645	81	93	8.7	3	2	3	1	3	5	6	1	4	Disagree	Agree	Disagree	Agree	Disagree	Agree	Disagree	Agree	Disagree	Agree	Disagree	Agree	Totally agree	Totally agree	Totally agree	Totally agree	Totally agree	Slightly in disagreement	Slightly in disagreement	Totally agree	Slightly in disagreement
2	41-60	Female	Widow/widower	Protestant/Evangelic	No formal education	1	No	No	Yes	General Physician	Single Parent Family	Independent Worker	5	MI<100000_cfa	75.9	1.597	93	101.1	13.4	1	1	4	4	4	1	5	1	4	Agree	Agree	Agree	Agree	Agree	Agree	Disagree	Disagree	Agree	Agree	Agree	Disagree	Strongly in disagreement	Strongly in disagreement	Totally agree	Slightly all right	Slightly in disagreement	Strongly in disagreement	Strongly in disagreement	Slightly all right	Slightly in disagreement
3	41-60	Male	Married	Catholic	Secondary	1	No	Sometimes	Yes	Traiting Diabetologist	Monogamy	Independent Worker	4	100000_≤_MI<_200000_cfa	132.2	1.74	117.2	122.5	11.1	1	2	1	1	2	1	7	1	7	Disagree	Agree	Disagree	Agree	Disagree	Agree	Disagree	Agree	Disagree	Totally agree	Disagree	Totally agree	Absolutely okay	Absolutely okay	Slightly all right	Slightly all right	Absolutely okay	Neutral	Neutral	Slightly all right	Neutral
4	41-60	Male	Married	Protestant/Evangelic	University	1	No	Sometimes	Yes	General Physician	Monogamy	Independent Worker	10	MI≥_400000_cfa	130	1.71	136.3	131	5.5	4	2	2	5	2	2	5	3	3	Do not agree	Agree	Disagree	Agree	Disagree	Agree	Disagree	Agree	Disagree	Agree	Do not agree	Totally agree	Totally agree	Totally agree	Totally agree	Totally agree	Totally agree	Totally agree	Totally agree	Strongly in disagreement	Totally agree
4	41-60	Female	Married	Catholic	Secondary	4	No	No	Yes	Traiting Diabetologist	Monogamy	Independent Worker	6	MI<100000_cfa	95.1	1.66	108.9	114.2	7.6	1	5	1	1	1	1	4	1	1	Disagree	Disagree	Agree	Agree	Disagree	Disagree	Agree	Agree	Agree	Agree	Agree	Agree	Very strongly in disagreement	Very strongly in disagreement	Very strongly in disagreement	Very strongly in disagreement	Very strongly in disagreement	Very strongly in disagreement	Very strongly in disagreement	Very strongly in disagreement	Very strongly in disagreement
5	41-60	Female	Married	Catholic	University	18	No	Sometimes	Yes	Traiting Diabetologist	Monogamy	Governmental Employee	5	200000_≤_MI<_400000_cfa	86.7	1.64	101	113	7	1	1	2	3	2	1	4	1	7	Agree	Do not agree	Totally agree	Totally agree	Totally agree	Do not agree	Totally agree	Agree	Totally agree	Do not agree	Totally agree	Disagree	Slightly all right	Totally agree	Very strongly in disagreement	Slightly in disagreement	Slightly all right	Slightly all right	Slightly all right	Strongly in disagreement	Slightly all right
5	41-60	Female	Married	Catholic	University	8	No	Sometimes	Yes	Traiting Diabetologist	Monogamy	Governmental Employee	4	200000_≤_MI<_400000_cfa	84.1	1.516	99	119	9.1	1	1	2	1	3	4	4	1	3	Do not agree	Agree	Agree	Totally agree	Do not agree	Agree	Agree	Agree	Disagree	Agree	Disagree	Totally agree	Totally agree	Totally agree	Absolutely okay	Absolutely okay	Totally agree	Totally agree	Totally agree	Totally agree	Totally agree
5	41-60	Male	Married	Protestant/Evangelic	Secondary	8	No	Sometimes	Yes	Traiting Diabetologist	Monogamy	Non-governmental Employee	4	100000_≤_MI<_200000_cfa	100.4	1.812	112	115.5	8.3	3	1	2	1	2	1	4	1	1	Agree	Agree	Totally agree	Totally agree	Agree	Totally agree	Do not agree	Totally agree	Do not agree	Agree	Disagree	Agree	Slightly all right	Totally agree	Neutral	Slightly all right	Slightly all right	Neutral	Neutral	Slightly all right	Slightly all right
5	41-60	Female	Married	Muslim	Secondary	8	No	Sometimes	No		Polygamy	Independent Worker	4	100000_≤_MI<_200000_cfa	74.9	1.58	83	99	7.4	1	1	3	1	3	1	4	1	1	Totally agree	Agree	Do not agree	Totally agree	Do not agree	Totally agree	Disagree	Agree	Totally agree	Totally agree	Disagree	Agree	Slightly in disagreement	Slightly in disagreement	Slightly all right	Slightly in disagreement	Strongly in disagreement	Very strongly in disagreement	Very strongly in disagreement	Slightly in disagreement	Slightly all right
5	41-60	Female	Married	Catholic	University	25	No	Sometimes	Yes	Traiting Diabetologist	Monogamy	Non-governmental Employee	3	MI≥_400000_cfa	83.8	1.732	88	107	7.3	1	4	3	3	3	5	7	1	7	Disagree	Totally agree	Totally agree	Totally agree	Do not agree	Totally agree	Do not agree	Agree	Do not agree	Totally agree	Do not agree	Totally agree	Absolutely okay	Absolutely okay	Absolutely okay	Absolutely okay	Absolutely okay	Totally agree	Absolutely okay	Totally agree	Totally agree
5	41-60	Female	Married	Catholic	Secondary	8	No	Sometimes	Yes	Traiting Diabetologist	Monogamy	Independent Worker	2	100000_≤_MI<_200000_cfa	125.8	1.61	138	147	7.4	4	1	1	1	1	1	7	1	2	Do not agree	Totally agree	Do not agree	Totally agree	Do not agree	Totally agree	Disagree	Totally agree	Do not agree	Totally agree	Do not agree	Totally agree	Absolutely okay	Absolutely okay	Absolutely okay	Absolutely okay	Absolutely okay	Very strongly in disagreement	Very strongly in disagreement	Absolutely okay	Very strongly in disagreement
6	41-60	Female	Married	Catholic	Secondary	1	No	Sometimes	Yes	Traiting Diabetologist	Monogamy	Governmental Employee	3	100000_≤_MI<_200000_cfa	92.5	1.692	95	119.5	6.7	7	1	1	1	1	2	3	1	2	Do not agree	Totally agree	Do not agree	Totally agree	Do not agree	Totally agree	Do not agree	Totally agree	Do not agree	Totally agree	Do not agree	Totally agree	Totally agree	Totally agree	Absolutely okay	Absolutely okay	Absolutely okay	Totally agree	Totally agree	Absolutely okay	Absolutely okay
6	41-60	Female	Married	Celestial	Primary	4	No	No	Yes	Traiting Diabetologist	Monogamy	Independent Worker	6	MI<100000_cfa	75.4	1.51	96	111	6.2	6	3	3	1	2	2	2	2	1	Disagree	Agree	Disagree	Agree	Disagree	Agree	Disagree	Agree	Disagree	Agree	Agree	Agree	Totally agree	Totally agree	Totally agree	Totally agree	Totally agree	Strongly in disagreement	Strongly in disagreement	Totally agree	Strongly in disagreement
6	41-60	Female	Married	Muslim	Secondary	10	No	No	Yes	Traiting Diabetologist	Monogamy	Independent Worker	5	MI<100000_cfa	67.6	1.578	83	102.7	9.9	1	1	3	1	3	7	6	1	6	Agree	Totally agree	Do not agree	Totally agree	Do not agree	Totally agree	Disagree	Totally agree	Do not agree	Agree	Do not agree	Totally agree	Absolutely okay	Absolutely okay	Absolutely okay	Absolutely okay	Absolutely okay	Strongly in disagreement	Strongly in disagreement	Absolutely okay	Strongly in disagreement
1	41-60	Male	Married	Protestant/Evangelic	University	11	No	No	Yes	General Physician	Monogamy	Independent Worker	5	100000_≤_MI<_200000_cfa	67.9	1.731	86	96.8	14	1	1	1	1	1	3	1	1	1	Disagree	Agree	Agree	Totally agree	Agree	Totally agree	Do not agree	Totally agree	Do not agree	Totally agree	Do not agree	Totally agree	Totally agree	Totally agree	Totally agree	Totally agree	Totally agree	Very strongly in disagreement	Very strongly in disagreement	Absolutely okay	Slightly in disagreement
2	41-60	Female	Married	Protestant/Evangelic	Secondary	2	No	Sometimes	No		Polygamy	Independent Worker	5	MI<100000_cfa	76.2	1.56	87	115	8.9	2	4	2	4	1	2	2	3	2	Agree	Do not agree	Agree	Do not agree	Agree	Totally agree	Agree	Disagree	Agree	Disagree	Agree	Disagree	Neutral	Neutral	Slightly all right	Slightly in disagreement	Neutral	Neutral	Neutral	Slightly all right	Slightly all right
2	41-60	Male	Married	Protestant/Evangelic	Secondary	6	No	Sometimes	Yes	Traiting Diabetologist	Monogamy	Non-governmental Employee	3	MI<100000_cfa	71	1.823	85	95.1	13	1	1	1	1	3	3	1	1	1	Do not agree	Disagree	Agree	Disagree	Agree	Disagree	Agree	Disagree	Agree	Disagree	Agree	Disagree	Absolutely okay	Totally agree	Slightly in disagreement	Strongly in disagreement	Totally agree	Slightly all right	Slightly all right	Totally agree	Slightly all right
2	41-60	Male	Married	Muslim	University	3	No	Sometimes	Yes	General Physician	Polygamy	Non-governmental Employee	9	200000_≤_MI<_400000_cfa	108	1.79	156	115	9.2	1	1	2	3	3	1	4	1	3	Agree	Agree	Agree	Agree	Agree	Agree	Disagree	Agree	Disagree	Agree	Disagree	Agree	Totally agree	Totally agree	Totally agree	Slightly all right	Slightly all right	Slightly in disagreement	Neutral	Totally agree	Slightly all right
2	41-60	Female	Married	Muslim	University	2	No	No	Yes	Traiting Diabetologist	Monogamy	Unemployed	2	MI<100000_cfa	109.6	1.722	111	120.2	9.6	1	3	2	1	3	2	6	1	3	Disagree	Agree	Disagree	Agree	Disagree	Totally agree	Disagree	Totally agree	Disagree	Agree	Disagree	Totally agree	Totally agree	Totally agree	Totally agree	Totally agree	Totally agree	Slightly all right	Slightly in disagreement	Totally agree	Slightly in disagreement
2	41-60	Female	Married	Muslim	Secondary	14	No	No	No		Polygamy	Independent Worker	6	100000_≤_MI<_200000_cfa	122.6	1.725	115.5	143	8	1	1	1	1	1	1	4	1	4	Agree	Agree	Agree	Agree	Agree	Agree	Agree	Agree	Agree	Agree	Agree	Agree	Strongly in disagreement	Very strongly in disagreement	Slightly in disagreement	Strongly in disagreement	Slightly in disagreement	Slightly in disagreement	Slightly in disagreement	Slightly in disagreement	Strongly in disagreement
2	41-60	Male	Married	Muslim	Primary	3	No	Sometimes	Yes	Traiting Diabetologist	Monogamy	Independent Worker	5	MI<100000_cfa	44.2	1.747	65	85	15	1	1	3	3	3	1	6	1	6	Agree	Disagree	Disagree	Agree	Agree	Disagree	Agree	Disagree	Agree	Disagree	Agree	Disagree	Slightly all right	Slightly in disagreement	Strongly in disagreement	Neutral	Strongly in disagreement	Neutral	Strongly in disagreement	Neutral	Strongly in disagreement
3	41-60	Female	Separated	Muslim	Primary	2	No	No	Yes	Traiting Diabetologist	Single Parent Family	Independent Worker	1	MI<100000_cfa	95.5	1.68	95.5	109.4	7	1	4	4	1	4	2	6	7	7	Agree	Agree	Disagree	Agree	Do not agree	Agree	Disagree	Agree	Disagree	Agree	Disagree	Totally agree	Totally agree	Totally agree	Totally agree	Totally agree	Totally agree	Totally agree	Totally agree	Totally agree	Totally agree
3	41-60	Female	Married	Catholic	University	1	No	No	Yes	Traiting Diabetologist	Monogamy	Independent Worker	4	MI<100000_cfa	112.8	1.69	112	123	11.2	1	1	1	1	1	2	1	1	1	Disagree	Agree	Disagree	Agree	Disagree	Agree	Disagree	Agree	Do not agree	Agree	Do not agree	Totally agree	Absolutely okay	Absolutely okay	Totally agree	Totally agree	Totally agree	Totally agree	Totally agree	Totally agree	Totally agree
3	41-60	Female	Married	Protestant/Evangelic	Secondary	10	No	Sometimes	Yes	Traiting Diabetologist	Polygamy	Independent Worker	2	MI<100000_cfa	93.2	1.59	95.7	118.4	11.5	1	1	2	1	2	1	5	1	1	Do not agree	Agree	Disagree	Agree	Disagree	Agree	Disagree	Agree	Do not agree	Agree	Disagree	Totally agree	Totally agree	Totally agree	Slightly all right	Slightly all right	Totally agree	Neutral	Neutral	Slightly all right	Totally agree
3	41-60	Female	Married	Catholic	Primary	13	No	Sometimes	Yes	Traiting Diabetologist	Monogamy	Independent Worker	7	MI<100000_cfa	52.4	1.57	73.6	88.4	11.9	5	2	2	1	2	2	7	1	4	Agree	Disagree	Disagree	Agree	Disagree	Agree	Disagree	Agree	Disagree	Totally agree	Do not agree	Totally agree	Absolutely okay	Absolutely okay	Totally agree	Totally agree	Absolutely okay	Neutral	Neutral	Absolutely okay	Neutral
4	41-60	Female	Married	Catholic	Secondary	10	No	No	Yes	Traiting Diabetologist	Monogamy	Independent Worker	4	100000_≤_MI<_200000_cfa	82.3	1.62	95	110	5.9	7	7	1	7	1	7	7	1	1	Disagree	Totally agree	Do not agree	Totally agree	Do not agree	Totally agree	Disagree	Totally agree	Disagree	Totally agree	Do not agree	Totally agree	Absolutely okay	Absolutely okay	Totally agree	Absolutely okay	Absolutely okay	Strongly in disagreement	Strongly in disagreement	Absolutely okay	Absolutely okay
5	41-60	Male	Single	Catholic	University	15	No	Sometimes	Yes	General Physician	Monogamy	Governmental Employee	9	MI≥_400000_cfa	151.15	1.85	131	112	7.7	5	1	3	1	3	1	7	1	7	Totally agree	Totally agree	Do not agree	Totally agree	Do not agree	Totally agree	Do not agree	Totally agree	Disagree	Agree	Do not agree	Agree	Absolutely okay	Totally agree	Absolutely okay	Absolutely okay	Absolutely okay	Absolutely okay	Absolutely okay	Totally agree	Totally agree
5	41-60	Female	Married	Muslim	Primary	3	No	No	Yes	Traiting Diabetologist	Polygamy	Independent Worker	4	100000_≤_MI<_200000_cfa	67.6	1.654	91	111.2	15	4	2	3	1	3	2	7	1	3	Disagree	Agree	Disagree	Agree	Disagree	Agree	Disagree	Agree	Disagree	Totally agree	Disagree	Totally agree	Totally agree	Totally agree	Slightly all right	Slightly all right	Slightly all right	Slightly in disagreement	Slightly in disagreement	Slightly all right	Neutral
6	41-60	Male	Married	Catholic	University	4	No	Yes, but not everyday	Yes	Traiting Diabetologist	Monogamy	Governmental Employee	5	200000_≤_MI<_400000_cfa	53.2	1.684	75	86	12.2	7	1	7	1	7	7	5	1	5	Agree	Agree	Agree	Disagree	Agree	Agree	Agree	Agree	Agree	Agree	Disagree	Agree	Absolutely okay	Absolutely okay	Absolutely okay	Absolutely okay	Absolutely okay	Totally agree	Totally agree	Absolutely okay	Absolutely okay
6	41-60	Female	Married	Muslim	Secondary	15	No	Sometimes	Yes	Traiting Diabetologist	Monogamy	Independent Worker	6	MI<100000_cfa	98.8	1.646	99.2	123	10.2	1	1	1	3	1	7	3	1	7	Agree	Totally agree	Do not agree	Totally agree	Do not agree	Totally agree	Disagree	Totally agree	Disagree	Agree	Disagree	Totally agree	Absolutely okay	Absolutely okay	Absolutely okay	Absolutely okay	Absolutely okay	Absolutely okay	Absolutely okay	Absolutely okay	Absolutely okay
6	41-60	Female	Widow/widower	Muslim	Secondary	2	No	Sometimes	Yes	Traiting Diabetologist	Monogamy	Independent Worker	4	MI<100000_cfa	67.5	1.612	90.5	97.5	11.8	3	1	5	2	5	2	5	1	6	Disagree	Agree	Disagree	Agree	Disagree	Agree	Disagree	Agree	Disagree	Agree	Do not agree	Agree	Totally agree	Totally agree	Totally agree	Totally agree	Totally agree	Neutral	Neutral	Totally agree	Slightly in disagreement
6	41-60	Female	Married	Muslim	No formal education	4	No	No	Yes	Traiting Diabetologist	Polygamy	Independent Worker	4	MI<100000_cfa	69	1.66	89	110	8.8	1	1	1	1	1	1	1	1	1	Disagree	Agree	Disagree	Agree	Disagree	Totally agree	Do not agree	Agree	Disagree	Agree	Do not agree	Totally agree	Totally agree	Totally agree	Absolutely okay	Totally agree	Totally agree	Neutral	Neutral	Totally agree	Neutral
6	41-60	Female	Married	Muslim	Secondary	4	No	No	Yes	Traiting Diabetologist	Polygamy	Independent Worker	6	MI<100000_cfa	84.7	1.65	100	107	6.3	3	1	2	1	2	2	4	1	3	Agree	Disagree	Disagree	Agree	Disagree	Disagree	Disagree	Agree	Disagree	Agree	Agree	Disagree	Strongly in disagreement	Totally agree	Strongly in disagreement	Strongly in disagreement	Totally agree	Strongly in disagreement	Strongly in disagreement	Strongly in disagreement	Strongly in disagreement
6	41-60	Female	Married	Muslim	Primary	13	No	No	Yes	Traiting Diabetologist	Polygamy	Non-governmental Employee	2	100000_≤_MI<_200000_cfa	77.9	1.58	85.8	115	7.5	1	2	7	1	7	6	7	1	7	Totally agree	Disagree	Agree	Agree	Agree	Disagree	Agree	Agree	Agree	Agree	Agree	Agree	Absolutely okay	Absolutely okay	Absolutely okay	Absolutely okay	Absolutely okay	Very strongly in disagreement	Very strongly in disagreement	Absolutely okay	Very strongly in disagreement
1	41-60	Male	Married	Catholic	Secondary	2	No	Yes, but not everyday	No		Monogamy	Non-governmental Employee	5	200000_≤_MI<_400000_cfa	82.8	1.753	92.7	103.4	11.5	1	1	3	1	3	1	7	2	2	Do not agree	Totally agree	Agree	Totally agree	Totally agree	Agree	Do not agree	Totally agree	Do not agree	Agree	Do not agree	Do not agree	Totally agree	Totally agree	Totally agree	Totally agree	Totally agree	Strongly in disagreement	Strongly in disagreement	Totally agree	Strongly in disagreement
1	41-60	Female	Married	Muslim	Secondary	17	No	Sometimes	Yes	Traiting Diabetologist	Polygamy	Independent Worker	3	MI<100000_cfa	92	1.64	96	110	7.4	7	3	2	1	1	3	7	1	1	Do not agree	Agree	Totally agree	Totally agree	Do not agree	Totally agree	Agree	Totally agree	Do not agree	Totally agree	Do not agree	Agree	Totally agree	Slightly all right	Slightly all right	Slightly all right	Slightly all right	Slightly all right	Slightly all right	Totally agree	Totally agree
1	41-60	Male	Married	Muslim	Secondary	3	Yes, but not everyday	Sometimes	Yes	Dietitians/Nutritionists	Polygamy	Non-governmental Employee	5	MI≥_400000_cfa	83.6	1.764	95	113.3	7.5	5	3	2	1	2	3	7	1	1	Disagree	Agree	Agree	Agree	Disagree	Agree	Disagree	Agree	Disagree	Agree	Do not agree	Totally agree	Totally agree	Totally agree	Totally agree	Totally agree	Totally agree	Slightly all right	Slightly all right	Totally agree	Slightly all right
1	41-60	Male	Married	Catholic	University	4	No	Sometimes	Yes	Dietitians/Nutritionists	Monogamy	Non-governmental Employee	2	200000_≤_MI<_400000_cfa	90.2	1.64	112	108	5.5	4	1	2	2	2	2	2	2	2	Agree	Totally agree	Disagree	Totally agree	Disagree	Totally agree	Disagree	Agree	Disagree	Agree	Disagree	Agree	Absolutely okay	Totally agree	Totally agree	Totally agree	Slightly all right	Neutral	Slightly all right	Totally agree	Totally agree
2	41-60	Female	Married	Catholic	Secondary	12	No	Sometimes	Yes	Traiting Diabetologist	Monogamy	Independent Worker	1	MI<100000_cfa	70.2	1.61	99	108	7.4	1	1	1	1	1	5	2	2	2	Agree	Agree	Agree	Agree	Disagree	Agree	Disagree	Agree	Disagree	Agree	Disagree	Agree	Totally agree	Totally agree	Totally agree	Totally agree	Totally agree	Slightly in disagreement	Slightly in disagreement	Totally agree	Slightly in disagreement
2	41-60	Female	Married	Catholic	Primary	7	No	Sometimes	Yes	General Physician	Monogamy	Independent Worker	4	MI<100000_cfa	87.5	1.67	95.5	119	9.2	1	1	6	3	6	1	4	1	2	Agree	Disagree	Agree	Agree	Agree	Disagree	Agree	Agree	Agree	Disagree	Agree	Disagree	Strongly in disagreement	Strongly in disagreement	Strongly in disagreement	Strongly in disagreement	Strongly in disagreement	Slightly all right	Slightly all right	Strongly in disagreement	Strongly in disagreement
2	41-60	Male	Married	Celestial	Secondary	1	No	No	Yes	Traiting Diabetologist	Monogamy	Independent Worker	3	100000_≤_MI<_200000_cfa	82.4	1.705	95	108	10	1	1	1	1	1	4	7	1	2	Agree	Totally agree	Do not agree	Totally agree	Do not agree	Totally agree	Totally agree	Totally agree	Agree	Totally agree	Do not agree	Totally agree	Absolutely okay	Absolutely okay	Absolutely okay	Absolutely okay	Absolutely okay	Strongly in disagreement	Strongly in disagreement	Absolutely okay	Totally agree
2	41-60	Female	Married	Protestant/Evangelic	Primary	16	No	No	Yes	General Physician	Monogamy	Independent Worker	4	MI<100000_cfa	68.1	1.52	83	102	9.1	1	3	2	1	2	4	1	1	1	Agree	Agree	Do not agree	Agree	Disagree	Agree	Disagree	Agree	Agree	Agree	Agree	Agree	Slightly all right	Slightly all right	Slightly all right	Slightly all right	Slightly all right	Slightly in disagreement	Slightly in disagreement	Slightly all right	Slightly in disagreement
2	41-60	Female	Single	Ekanckar	Secondary	17	No	No	Yes	Traiting Diabetologist	Single Parent Family	Unemployed	5	MI<100000_cfa	51.1	1.55	85	91	8.8	1	2	1	1	1	1	1	1	1	Do not agree	Totally agree	Totally agree	Totally agree	Do not agree	Totally agree	Do not agree	Disagree	Agree	Agree	Agree	Agree	Slightly all right	Slightly all right	Slightly all right	Slightly all right	Strongly in disagreement	Very strongly in disagreement	Very strongly in disagreement	Slightly in disagreement	Very strongly in disagreement
2	41-60	Female	Married	Catholic	No formal education	10	No	Sometimes	No		Monogamy	Unemployed	2	MI<100000_cfa	57	1.55	84	89	11.3	2	2	1	3	2	3	4	2	2	Disagree	Agree	Agree	Agree	Disagree	Agree	Do not agree	Agree	Do not agree	Agree	Disagree	Agree	Slightly all right	Slightly all right	Slightly all right	Slightly all right	Slightly all right	Totally agree	Slightly all right	Slightly all right	Absolutely okay
2	41-60	Male	Married	Muslim	Secondary	1	No	No	No		Monogamy	Independent Worker	4	MI<100000_cfa	66	1.71	79	97	8.8	1	1	3	1	3	1	2	1	3	Disagree	Totally agree	Disagree	Totally agree	Disagree	Totally agree	Disagree	Totally agree	Disagree	Totally agree	Do not agree	Totally agree	Absolutely okay	Absolutely okay	Totally agree	Totally agree	Absolutely okay	Slightly all right	Slightly all right	Slightly all right	Slightly all right
2	41-60	Female	Married	Catholic	No formal education	13	No	Sometimes	Yes	Rumors	Polygamy	Independent Worker	1	MI<100000_cfa	55.5	1.57	75	96	12.1	1	1	2	2	2	3	5	1	5	Agree	Agree	Agree	Agree	Agree	Disagree	Disagree	Agree	Agree	Agree	Agree	Agree	Totally agree	Totally agree	Strongly in disagreement	Strongly in disagreement	Totally agree	Strongly in disagreement	Strongly in disagreement	Strongly in disagreement	Strongly in disagreement
2	41-60	Female	Married	Catholic	No formal education	1	No	Yes, but not everyday	Yes	Traiting Diabetologist	Polygamy	Independent Worker	3	MI<100000_cfa	72.6	1.61	91	103	10	2	1	2	1	2	1	2	1	2	Agree	Agree	Disagree	Disagree	Agree	Disagree	Agree	Agree	Agree	Disagree	Agree	Disagree	Strongly in disagreement	Strongly in disagreement	Slightly all right	Slightly all right	Strongly in disagreement	Totally agree	Totally agree	Slightly all right	Totally agree
3	41-60	Female	Married	Muslim	Primary	8	No	No	Yes	Traiting Diabetologist	Polygamy	Independent Worker	2	MI<100000_cfa	72.4	1.61	84	108	9	1	5	1	1	1	3	5	1	5	Disagree	Agree	Disagree	Agree	Disagree	Agree	Disagree	Agree	Disagree	Agree	Agree	Totally agree	Totally agree	Totally agree	Totally agree	Totally agree	Totally agree	Slightly all right	Slightly all right	Totally agree	Slightly all right
3	41-60	Female	Married	Catholic	Primary	4	No	Sometimes	Yes	Traiting Diabetologist	Monogamy	Independent Worker	6	MI<100000_cfa	109.6	1.58	122.1	134.1	9.4	3	2	1	4	1	2	6	1	5	Agree	Totally agree	Disagree	Agree	Disagree	Agree	Disagree	Agree	Do not agree	Totally agree	Disagree	Totally agree	Totally agree	Totally agree	Strongly in disagreement	Strongly in disagreement	Totally agree	Neutral	Neutral	Strongly in disagreement	Slightly all right
3	41-60	Male	Married	Catholic	Primary	1	No	Yes, but not everyday	Yes	General Physician	Polygamy	Independent Worker	5	MI<100000_cfa	78.7	1.792	86.5	97.4	7.1	6	2	3	1	3	2	4	1	2	Agree	Totally agree	Disagree	Agree	Do not agree	Agree	Disagree	Agree	Disagree	Totally agree	Disagree	Agree	Totally agree	Totally agree	Totally agree	Totally agree	Totally agree	Slightly all right	Slightly all right	Totally agree	Slightly all right
5	41-60	Male	Married	Animist	University	10	No	Sometimes	Yes	My late father	Monogamy	Governmental Employee	15	MI≥_400000_cfa	84.1	1.67	100	102	9.4	5	5	3	1	3	5	1	1	2	Disagree	Agree	Agree	Agree	Agree	Disagree	Disagree	Disagree	Disagree	Agree	Disagree	Agree	Absolutely okay	Absolutely okay	Absolutely okay	Absolutely okay	Absolutely okay	Strongly in disagreement	Slightly in disagreement	Absolutely okay	Slightly in disagreement
5	41-60	Female	Married	Protestant/Evangelic	Primary	5	No	No	Yes	Traiting Diabetologist	Polygamy	Independent Worker	6	MI<100000_cfa	75	1.63	94	110	7	2	1	1	2	1	1	6	1	3	Disagree	Agree	Disagree	Agree	Agree	Agree	Disagree	Agree	Do not agree	Agree	Disagree	Agree	Totally agree	Totally agree	Totally agree	Totally agree	Totally agree	Slightly all right	Slightly all right	Totally agree	Slightly all right
6	41-60	Male	Married	Catholic	University	1	No	No	Yes	General Physician	Monogamy	Governmental Employee	4	MI≥_400000_cfa	83.9	1.79	93.4	106.5	5.6	7	2	4	4	5	2	2	2	7	Agree	Totally agree	Do not agree	Totally agree	Do not agree	Totally agree	Disagree	Totally agree	Do not agree	Totally agree	Do not agree	Totally agree	Slightly all right	Slightly all right	Absolutely okay	Absolutely okay	Slightly all right	Totally agree	Totally agree	Absolutely okay	Totally agree
6	41-60	Female	Married	Catholic	University	3	No	Sometimes	Yes	Traiting Diabetologist	Monogamy	Governmental Employee	4	100000_≤_MI<_200000_cfa	97.1	1.67	101	117.5	9	1	1	3	1	3	3	2	1	1	Do not agree	Totally agree	Do not agree	Totally agree	Do not agree	Totally agree	Do not agree	Totally agree	Do not agree	Totally agree	Do not agree	Totally agree	Absolutely okay	Absolutely okay	Totally agree	Totally agree	Totally agree	Strongly in disagreement	Slightly all right	Absolutely okay	Totally agree
6	41-60	Female	Married	Protestant/Evangelic	Primary	1	No	Sometimes	Yes	Traiting Diabetologist	Polygamy	Independent Worker	5	MI<100000_cfa	79.2	1.61	88	103	7.2	2	1	1	1	1	5	2	1	3	Agree	Agree	Disagree	Agree	Disagree	Agree	Disagree	Agree	Agree	Agree	Disagree	Agree	Totally agree	Totally agree	Totally agree	Totally agree	Absolutely okay	Slightly all right	Slightly all right	Totally agree	Slightly all right
6	41-60	Female	Married	Catholic	Secondary	10	No	Sometimes	Yes	Traiting Diabetologist	Monogamy	Independent Worker	7	MI<100000_cfa	123.7	1.645	110	132	6	1	1	4	1	3	7	3	1	3	Totally agree	Totally agree	Do not agree	Totally agree	Do not agree	Totally agree	Do not agree	Totally agree	Disagree	Agree	Do not agree	Totally agree	Absolutely okay	Absolutely okay	Absolutely okay	Absolutely okay	Absolutely okay	Neutral	Neutral	Absolutely okay	Neutral
6	41-60	Female	Married	Protestant/Evangelic	Primary	7	No	No	Yes	Traiting Diabetologist	Monogamy	Independent Worker	4	MI<100000_cfa	52.2	1.508	81.5	96	8.8	1	1	1	1	1	1	1	1	1	Disagree	Agree	Disagree	Totally agree	Disagree	Agree	Disagree	Agree	Disagree	Agree	Disagree	Agree	Totally agree	Totally agree	Totally agree	Totally agree	Totally agree	Slightly in disagreement	Slightly all right	Totally agree	Slightly all right
6	41-60	Female	Married	Protestant/Evangelic	Secondary	4	No	No	Yes	Traiting Diabetologist	Monogamy	Independent Worker	3	100000_≤_MI<_200000_cfa	76.9	1.64	91	105	6.2	3	2	3	1	3	7	7	1	7	Disagree	Totally agree	Do not agree	Totally agree	Do not agree	Totally agree	Do not agree	Totally agree	Disagree	Totally agree	Do not agree	Totally agree	Absolutely okay	Absolutely okay	Absolutely okay	Absolutely okay	Absolutely okay	Slightly all right	Slightly all right	Absolutely okay	Slightly all right
6	41-60	Female	Married	Catholic	Secondary	7	No	No	Yes	Traiting Diabetologist	Monogamy	Independent Worker	5	MI<100000_cfa	76.2	1.657	90	105.6	6.4	4	1	3	2	2	4	5	1	1	Agree	Agree	Disagree	Agree	Disagree	Agree	Disagree	Agree	Agree	Agree	Do not agree	Agree	Neutral	Totally agree	Slightly all right	Slightly all right	Slightly in disagreement	Slightly in disagreement	Slightly in disagreement	Slightly in disagreement	Slightly in disagreement
2	41-60	Female	Married	Catholic	Primary	1	No	Sometimes	No		Monogamy	Independent Worker	3	MI<100000_cfa	72.11	1.5	95	107	11.7	1	1	1	1	3	2	2	2	3	Disagree	Agree	Agree	Agree	Disagree	Disagree	Disagree	Disagree	Disagree	Agree	Agree	Agree	Neutral	Slightly all right	Slightly all right	Slightly in disagreement	Neutral	Neutral	Strongly in disagreement	Strongly in disagreement	Slightly all right
2	41-60	Female	Married	Catholic	Primary	5	No	Sometimes	Yes	General Physician	Polygamy	Non-governmental Employee	25	MI<100000_cfa	56.3	1.554	78	89.5	7.6	1	1	5	2	5	1	6	1	3	Totally agree	Agree	Agree	Agree	Agree	Agree	Disagree	Agree	Agree	Agree	Disagree	Agree	Slightly all right	Slightly all right	Totally agree	Totally agree	Slightly all right	Neutral	Neutral	Totally agree	Neutral
2	41-60	Male	Married	Muslim	Secondary	1	No	No	Yes	General Physician	Monogamy	Independent Worker	6	100000_≤_MI<_200000_cfa	90.7	1.75	96	115.5	9.6	1	1	4	1	4	3	2	1	3	Do not agree	Totally agree	Disagree	Totally agree	Disagree	Totally agree	Disagree	Totally agree	Disagree	Totally agree	Do not agree	Totally agree	Absolutely okay	Absolutely okay	Totally agree	Totally agree	Totally agree	Totally agree	Totally agree	Totally agree	Slightly all right
2	41-60	Male	Married	Catholic	Primary	1	Sometimes	Yes, but not everyday	No		Monogamy	Governmental Employee	6	100000_≤_MI<_200000_cfa	78.3	1.76	90	99	6.5	1	1	2	2	1	1	4	1	3	Agree	Agree	Disagree	Agree	Disagree	Agree	Disagree	Agree	Agree	Agree	Disagree	Agree	Totally agree	Totally agree	Slightly all right	Slightly all right	Totally agree	Strongly in disagreement	Strongly in disagreement	Slightly all right	Strongly in disagreement
2	41-60	Female	Married	Catholic	Primary	7	No	Sometimes	Yes	General Physician	Monogamy	Governmental Employee	4	MI<100000_cfa	80.7	1.61	102.5	113	12.4	5	1	1	1	1	3	7	1	2	Disagree	Agree	Agree	Agree	Agree	Agree	Disagree	Agree	Agree	Disagree	Disagree	Agree	Strongly in disagreement	Strongly in disagreement	Totally agree	Totally agree	Strongly in disagreement	Slightly in disagreement	Slightly in disagreement	Totally agree	Slightly in disagreement
3	41-60	Male	Married	Catholic	University	9	No	No	Yes	Traiting Diabetologist	Monogamy	Governmental Employee	4	200000_≤_MI<_400000_cfa	76.1	1.68	99	98	6.2	1	2	2	1	2	1	5	1	7	Disagree	Agree	Disagree	Agree	Disagree	Totally agree	Disagree	Totally agree	Disagree	Totally agree	Do not agree	Totally agree	Totally agree	Totally agree	Slightly all right	Slightly all right	Absolutely okay	Slightly all right	Slightly all right	Slightly all right	Slightly all right
4	41-60	Male	Married	Catholic	Primary	8	No	Yes, but not everyday	Yes	Traiting Diabetologist	Monogamy	Independent Worker	9	100000_≤_MI<_200000_cfa	87	1.81	105.2	117.8	5.7	4	2	2	1	2	2	5	2	1	Agree	Totally agree	Disagree	Totally agree	Disagree	Totally agree	Do not agree	Totally agree	Disagree	Totally agree	Do not agree	Totally agree	Totally agree	Totally agree	Totally agree	Totally agree	Absolutely okay	Strongly in disagreement	Strongly in disagreement	Totally agree	Strongly in disagreement
5	41-60	Female	Single	Catholic	University	4	No	Sometimes	Yes	Dietitians/Nutritionists	Monogamy	Unemployed	2	MI<100000_cfa	97.8	1.65	100	116	7.5	7	1	1	1	2	1	4	1	1	Agree	Do not agree	Disagree	Disagree	Disagree	Disagree	Disagree	Disagree	Disagree	Do not agree	Do not agree	Do not agree	Totally agree	Totally agree	Slightly all right	Slightly all right	Totally agree	Strongly in disagreement	Strongly in disagreement	Slightly all right	Strongly in disagreement
5	41-60	Male	Married	Catholic	University	10	No	Yes, everyday	Yes	Traiting Diabetologist	Polygamy	Independent Worker	8	MI<100000_cfa					5	7	1	2	2	2	2	6	2	2	Disagree	Totally agree	Disagree	Agree	Disagree	Agree	Disagree	Agree	Disagree	Agree	Disagree	Agree	Totally agree	Totally agree	Slightly all right	Slightly all right	Totally agree	Slightly in disagreement	Slightly all right	Neutral	Slightly in disagreement
6	41-60	Male	Married	Catholic	Secondary	2	No	No	Yes	Traiting Diabetologist	Monogamy	Governmental Employee	3	200000_≤_MI<_400000_cfa	52.7	1.647	90.5	86	5.6	7	1	1	1	1	7	7	1	7	Agree	Totally agree	Do not agree	Totally agree	Do not agree	Totally agree	Disagree	Totally agree	Do not agree	Totally agree	Do not agree	Totally agree	Absolutely okay	Absolutely okay	Absolutely okay	Absolutely okay	Absolutely okay	Absolutely okay	Absolutely okay	Absolutely okay	Absolutely okay
6	41-60	Female	Married	Catholic	Primary	4	No	No	Yes	Traiting Diabetologist	Polygamy	Independent Worker	3	100000_≤_MI<_200000_cfa	71.3	1.623	82	107.5	7.9	4	1	1	1	1	5	6	1	1	Disagree	Agree	Agree	Agree	Agree	Agree	Disagree	Totally agree	Disagree	Agree	Disagree	Disagree	Totally agree	Totally agree	Slightly all right	Slightly all right	Slightly all right	Slightly all right	Slightly all right	Slightly all right	Slightly all right
6	41-60	Male	Married	Muslim	Primary	10	No	No	Yes	Traiting Diabetologist	Polygamy	Independent Worker	14	200000_≤_MI<_400000_cfa	88	1.766	96.5	101	4.8	7	1	2	1	1	7	1	1	1	Do not agree	Agree	Do not agree	Totally agree	Do not agree	Totally agree	Disagree	Totally agree	Do not agree	Totally agree	Do not agree	Totally agree	Absolutely okay	Absolutely okay	Totally agree	Totally agree	Totally agree	Absolutely okay	Absolutely okay	Absolutely okay	Absolutely okay
6	41-60	Female	Single	Protestant/Evangelic	Secondary	5	No	Sometimes	Yes	Traiting Diabetologist	Single Parent Family	Non-governmental Employee	2	200000_≤_MI<_400000_cfa	56.9	1.636	69.3	93.2	7.9	1	1	3	1	3	7	7	1	6	Totally agree	Agree	Agree	Agree	Agree	Disagree	Agree	Agree	Agree	Agree	Agree	Agree	Absolutely okay	Absolutely okay	Slightly all right	Slightly all right	Absolutely okay	Totally agree	Totally agree	Slightly all right	Totally agree
6	41-60	Female	Married	Catholic	Primary	14	No	No	Yes	Traiting Diabetologist	Monogamy	Independent Worker	8	MI<100000_cfa	86.7	1.69	97	122	5.6	7	1	1	1	1	7	7	1	7	Totally agree	Agree	Agree	Agree	Do not agree	Agree	Disagree	Agree	Disagree	Agree	Disagree	Agree	Absolutely okay	Absolutely okay	Totally agree	Totally agree	Absolutely okay	Strongly in disagreement	Strongly in disagreement	Absolutely okay	Strongly in disagreement
1	41-60	Male	Married	Catholic	Secondary	8	No	Sometimes	No		Polygamy	Non-governmental Employee	6	MI<100000_cfa	80.4	1.705	98.3	98.5	4.5	1	1	1	1	1	1	6	1	5	Disagree	Agree	Disagree	Agree	Disagree	Agree	Disagree	Agree	Disagree	Agree	Disagree	Agree	Totally agree	Totally agree	Absolutely okay	Absolutely okay	Absolutely okay	Totally agree	Totally agree	Absolutely okay	Totally agree
1	41-60	Female	Separated	Catholic	University	5	No	Sometimes	Yes	Traiting Diabetologist	Single Parent Family	Governmental Employee	4	200000_≤_MI<_400000_cfa	98.6	1.68	106	116	8.7	3	5	2	1	2	7	5	1	1	Do not agree	Totally agree	Do not agree	Totally agree	Do not agree	Totally agree	Agree	Agree	Disagree	Agree	Do not agree	Totally agree	Absolutely okay	Absolutely okay	Absolutely okay	Absolutely okay	Neutral	Slightly all right	Slightly all right	Absolutely okay	Slightly all right
2	41-60	Male	Married	Catholic	University	7	No	No	Yes	General Physician	Polygamy	Independent Worker	4	100000_≤_MI<_200000_cfa	78.5	1.74	80	95.7	8.4	1	2	4	1	4	7	7	1	7	Totally agree	Disagree	Agree	Agree	Agree	Agree	Disagree	Agree	Agree	Agree	Disagree	Agree	Slightly all right	Slightly all right	Slightly all right	Slightly all right	Slightly all right	Very strongly in disagreement	Very strongly in disagreement	Slightly all right	Very strongly in disagreement
2	41-60	Male	Married	Muslim	Primary	5	No	Sometimes	Yes	Traiting Diabetologist	Monogamy	Independent Worker	15	MI≥_400000_cfa	110.6	1.75	120	119	6.8	7	1	1	3	1	1	4	2	4	Disagree	Agree	Disagree	Agree	Disagree	Agree	Disagree	Agree	Disagree	Agree	Disagree	Agree	Totally agree	Totally agree	Slightly all right	Totally agree	Totally agree	Slightly all right	Slightly all right	Totally agree	Slightly all right
2	41-60	Male	Single	Catholic	University	3	No	Sometimes	Yes	Dietitians/Nutritionists	Monogamy	Governmental Employee	8	200000_≤_MI<_400000_cfa	74.3	1.73	87	96.5	7	3	1	7	1	7	1	1	1	6	Agree	Agree	Agree	Agree	Do not agree	Totally agree	Agree	Agree	Totally agree	Agree	Agree	Agree	Totally agree	Totally agree	Totally agree	Totally agree	Totally agree	Totally agree	Totally agree	Totally agree	Totally agree
2	41-60	Female	Widow/widower	Muslim	Secondary	5	No	Sometimes	Yes	Traiting Diabetologist	Polygamy	Independent Worker	15	200000_≤_MI<_400000_cfa	118	1.92	127	112	8.8	1	1	2	3	2	1	5	1	4	Agree	Agree	Agree	Agree	Agree	Agree	Agree	Agree	Disagree	Agree	Agree	Agree	Slightly in disagreement	Strongly in disagreement	Slightly all right	Slightly in disagreement	Neutral	Strongly in disagreement	Slightly all right	Totally agree	Neutral
2	41-60	Female	Married	Protestant/Evangelic	Primary	12	No	No	No		Monogamy	Independent Worker	1	MI<100000_cfa	69.7	1.6	87	98	9.4	3	1	1	1	2	1	1	1	1	Disagree	Totally agree	Totally agree	Totally agree	Totally agree	Totally agree	Totally agree	Totally agree	Totally agree	Totally agree	Totally agree	Totally agree	Absolutely okay	Absolutely okay	Totally agree	Absolutely okay	Totally agree	Neutral	Slightly all right	Absolutely okay	Slightly all right
3	41-60	Female	Married	Muslim	No formal education	8	No	No	Yes	Traiting Diabetologist	Polygamy	Independent Worker	6	MI<100000_cfa	86.2	1.47	105.3	117.5	8.7	1	2	1	1	2	2	7	1	5	Disagree	Agree	Disagree	Agree	Disagree	Agree	Disagree	Agree	Disagree	Agree	Do not agree	Totally agree	Totally agree	Totally agree	Strongly in disagreement	Strongly in disagreement	Totally agree	Neutral	Neutral	Neutral	Neutral
5	41-60	Male	Married	Muslim	University	1	No	No	Yes	Traiting Diabetologist	Monogamy	Non-governmental Employee	3	MI≥_400000_cfa	86.5	1.781	92.5	102.7	5.8	3	1	2	1	3	2	2	3	3	Totally agree	Totally agree	Totally agree	Totally agree	Do not agree	Totally agree	Disagree	Totally agree	Disagree	Totally agree	Disagree	Totally agree	Absolutely okay	Absolutely okay	Neutral	Totally agree	Absolutely okay	Slightly all right	Slightly all right	Absolutely okay	Slightly all right
5	41-60	Male	Married	Catholic	University	2	Sometimes	Yes, but not everyday	Yes	Traiting Diabetologist	Monogamy	Independent Worker	4	MI≥_400000_cfa	123	1.85	97	110.6	5.7	7	1	7	1	7	1	4	1	4	Do not agree	Totally agree	Do not agree	Totally agree	Disagree	Agree	Disagree	Totally agree	Do not agree	Totally agree	Do not agree	Totally agree	Absolutely okay	Absolutely okay	Absolutely okay	Absolutely okay	Absolutely okay	Very strongly in disagreement	Very strongly in disagreement	Absolutely okay	Very strongly in disagreement
5	41-60	Male	Married	Catholic	Secondary	2	No	Sometimes	Yes	Traiting Diabetologist	Monogamy	Governmental Employee	5	100000_≤_MI<_200000_cfa	59.3	1.658	78	91.2	6.9	6	1	1	2	1	1	7	1	1	Agree	Agree	Agree	Agree	Agree	Agree	Disagree	Totally agree	Agree	Totally agree	Disagree	Agree	Totally agree	Totally agree	Absolutely okay	Absolutely okay	Absolutely okay	Totally agree	Totally agree	Slightly all right	Totally agree
5	41-60	Female	Married	Catholic	Secondary	5	No	Sometimes	Yes	General Physician	Monogamy	Independent Worker	5	MI<100000_cfa	131.1	1.76	116	131	9	1	1	7	3	7	1	7	1	4	Agree	Agree	Disagree	Agree	Agree	Agree	Disagree	Agree	Agree	Agree	Do not agree	Totally agree	Slightly in disagreement	Slightly in disagreement	Totally agree	Totally agree	Slightly in disagreement	Strongly in disagreement	Strongly in disagreement	Totally agree	Strongly in disagreement
6	41-60	Female	Married	Eckankar	Secondary	3	No	No	Yes	Traiting Diabetologist	Polygamy	Independent Worker	2	100000_≤_MI<_200000_cfa	144	1.77	121	139	7.2	1	1	2	1	1	1	7	1	2	Totally agree	Do not agree	Disagree	Disagree	Totally agree	Disagree	Agree	Disagree	Totally agree	Do not agree	Totally agree	Disagree	Totally agree	Slightly all right	Totally agree	Totally agree	Slightly all right	Strongly in disagreement	Very strongly in disagreement	Totally agree	Totally agree
6	41-60	Male	Married	Muslim	University	5	No	Sometimes	Yes	Traiting Diabetologist	Monogamy	Governmental Employee	5	200000_≤_MI<_400000_cfa	126	1.903	120	119.4	6.6	7	1	7	1	7	7	2	1	7	Agree	Totally agree	Do not agree	Totally agree	Do not agree	Totally agree	Disagree	Totally agree	Disagree	Totally agree	Do not agree	Totally agree	Absolutely okay	Absolutely okay	Absolutely okay	Absolutely okay	Absolutely okay	Very strongly in disagreement	Very strongly in disagreement	Absolutely okay	Very strongly in disagreement
6	41-60	Male	Married	Catholic	University	8	No	Sometimes	Yes	Traiting Diabetologist	Polygamy	Independent Worker	5	MI<100000_cfa	90	1.691	94	105.3	7.3	2	1	2	1	2	1	4	1	2	Agree	Disagree	Agree	Agree	Disagree	Agree	Agree	Disagree	Disagree	Agree	Do not agree	Agree	Neutral	Neutral	Slightly in disagreement	Slightly all right	Neutral	Strongly in disagreement	Strongly in disagreement	Slightly all right	Strongly in disagreement
6	41-60	Male	Married	Muslim	University	6	No	No	Yes	Traiting Diabetologist	Monogamy	Unemployed	4	MI<100000_cfa	70.7	1.71	96.5	98.4	7.2	3	3	2	1	2	3	6	1	2	Agree	Agree	Agree	Agree	Disagree	Agree	Disagree	Agree	Disagree	Agree	Disagree	Agree	Totally agree	Totally agree	Slightly in disagreement	Slightly in disagreement	Totally agree	Totally agree	Totally agree	Slightly in disagreement	Totally agree
6	41-60	Male	Married	Catholic	Secondary	23	No	No	Yes	General Physician	Monogamy	Independent Worker	5	MI<100000_cfa	73.6	1.58	97	104	9.8	2	2	4	1	4	1	3	1	1	Agree	Totally agree	Agree	Agree	Agree	Agree	Disagree	Agree	Disagree	Agree	Disagree	Totally agree	Totally agree	Totally agree	Totally agree	Slightly all right	Totally agree	Neutral	Neutral	Totally agree	Neutral
6	41-60	Female	Married	Muslim	Primary	2	No	Yes, but not everyday	Yes	Traiting Diabetologist	Monogamy	Independent Worker	5	MI<100000_cfa	89.7	1.55	98.9	112.4	6.3	3	1	2	1	2	7	2	1	4	Totally agree	Totally agree	Do not agree	Totally agree	Do not agree	Totally agree	Do not agree	Totally agree	Disagree	Agree	Do not agree	Totally agree	Slightly all right	Totally agree	Slightly all right	Totally agree	Totally agree	Very strongly in disagreement	Very strongly in disagreement	Totally agree	Very strongly in disagreement
1	41-60	Male	Single	Muslim	Secondary	1.5	No	No	Yes	Young person walking around the market advising people	Monogamy	Independent Worker	2	MI<100000_cfa	70.2	1.74	70	66	12.9	1	1	1	1	1	2	1	1	1	Agree	Agree	Agree	Disagree	Agree	Agree	Agree	Agree	Agree	Agree	Disagree	Agree	Very strongly in disagreement	Strongly in disagreement	Totally agree	Totally agree	Strongly in disagreement	Strongly in disagreement	Strongly in disagreement	Totally agree	Strongly in disagreement
2	41-60	Female	Separated	Protestant/Evangelic	Secondary	4	No	No	Yes	General Physician	Single Parent Family	Independent Worker	4	MI<100000_cfa					14	3	3	1	1	1	2	7	1	1	Disagree	Agree	Disagree	Agree	Disagree	Agree	Disagree	Agree	Agree	Disagree	Agree	Disagree	Totally agree	Totally agree	Strongly in disagreement	Strongly in disagreement	Totally agree	Totally agree	Totally agree	Strongly in disagreement	Totally agree
2	41-60	Male	Married	Animist	No formal education	2	No	Sometimes	Yes	Traiting Diabetologist	Polygamy	Independent Worker	6	MI<100000_cfa	46.2	1.645	70	85	7.3	1	1	1	1	1	1	6	1	1	Do not agree	Agree	Disagree	Agree	Disagree	Agree	Disagree	Agree	Disagree	Agree	Disagree	Agree	Totally agree	Totally agree	Slightly all right	Totally agree	Absolutely okay	Slightly in disagreement	Slightly in disagreement	Totally agree	Slightly in disagreement
2	41-60	Female	Married	Muslim	No formal education	3	No	Sometimes	Yes	General Physician	Polygamy	Independent Worker	5	MI<100000_cfa	69.1	1.61	82	104	10.1	1	2	1	1	1	4	6	1	1	Disagree	Agree	Agree	Agree	Disagree	Agree	Disagree	Agree	Disagree	Agree	Disagree	Agree	Totally agree	Totally agree	Totally agree	Totally agree	Totally agree	Slightly all right	Slightly all right	Totally agree	Slightly all right
2	41-60	Female	Single	Protestant/Evangelic	Primary	7	No	No	Yes	Traiting Diabetologist	Polygamy	Independent Worker	11	MI<100000_cfa	101.6	1.69	115	112	9.5	2	2	1	3	1	4	4	1	1	Disagree	Totally agree	Disagree	Agree	Do not agree	Totally agree	Disagree	Totally agree	Disagree	Agree	Disagree	Totally agree	Totally agree	Totally agree	Strongly in disagreement	Slightly all right	Totally agree	Strongly in disagreement	Very strongly in disagreement	Slightly in disagreement	Strongly in disagreement
2	41-60	Female	Widow/widower	Protestant/Evangelic	Primary	3	No	No	Yes	Traiting Diabetologist	Single Parent Family	Independent Worker	3	MI<100000_cfa	90.3	1.53	115	177	10	1	1	1	1	1	1	7	1	3	Disagree	Agree	Disagree	Agree	Disagree	Agree	Disagree	Agree	Disagree	Agree	Disagree	Agree	Totally agree	Totally agree	Slightly all right	Absolutely okay	Totally agree	Slightly all right	Totally agree	Totally agree	Slightly all right
2	41-60	Female	Married	Catholic	No formal education	1	No	Sometimes	No		Monogamy	Independent Worker	3	MI<100000_cfa	68	1.6	78	106	12.6	1	2	1	1	1	4	3	1	3	Disagree	Agree	Disagree	Agree	Disagree	Agree	Disagree	Agree	Disagree	Agree	Disagree	Agree	Totally agree	Totally agree	Totally agree	Totally agree	Totally agree	Slightly all right	Slightly all right	Totally agree	Slightly all right
2	41-60	Female	Married	Catholic	Primary	7	No	No	Yes	Traiting Diabetologist	Monogamy	Independent Worker	11	MI<100000_cfa	109.7	1.676	116.7	132.8	9.2	1	1	1	1	1	1	5	1	4	Disagree	Agree	Agree	Agree	Disagree	Agree	Disagree	Agree	Disagree	Agree	Disagree	Agree	Totally agree	Totally agree	Slightly all right	Totally agree	Totally agree	Strongly in disagreement	Strongly in disagreement	Totally agree	Strongly in disagreement
2	41-60	Male	Married	Catholic	Secondary	5	Sometimes	Sometimes	Yes	Traiting Diabetologist	Monogamy	Independent Worker	4	200000_≤_MI<_400000_cfa	56.6	1.778	70.15	88.4	6.2	1	1	3	2	3	1	7	1	2	Do not agree	Agree	Agree	Agree	Do not agree	Totally agree	Do not agree	Agree	Disagree	Agree	Do not agree	Agree	Absolutely okay	Absolutely okay	Slightly all right	Strongly in disagreement	Absolutely okay	Slightly all right	Slightly all right	Slightly all right	Neutral
3	41-60	Female	Married	Muslim	No formal education	14	No	No	Yes	Traiting Diabetologist	Monogamy	Independent Worker	8	MI<100000_cfa	79.7	1.69	92	106	10.2	1	2	2	1	2	1	5	1	4	Do not agree	Agree	Disagree	Agree	Disagree	Agree	Disagree	Agree	Disagree	Agree	Disagree	Totally agree	Absolutely okay	Absolutely okay	Totally agree	Slightly all right	Totally agree	Neutral	Neutral	Totally agree	Neutral
4	41-60	Female	Widow/widower	Catholic	Primary	6	No	No	Yes	Traiting Diabetologist	Monogamy	Independent Worker	3	MI<100000_cfa	88.8	1.62	104	108	7.6	2	1	2	1	2	2	5	1	2	Disagree	Agree	Disagree	Agree	Agree	Agree	Agree	Agree	Disagree	Agree	Disagree	Agree	Slightly in disagreement	Slightly in disagreement	Slightly all right	Slightly all right	Neutral	Neutral	Slightly in disagreement	Slightly all right	Neutral
4	41-60	Male	Married	Protestant/Evangelic	University	22	No	Sometimes	Yes	Traiting Diabetologist	Monogamy	Governmental Employee	4	100000_≤_MI<_200000_cfa	85.6	1.675	97	105	7.3	5	1	1	1	1	1	7	1	1	Do not agree	Totally agree	Totally agree	Agree	Do not agree	Totally agree	Disagree	Totally agree	Do not agree	Totally agree	Do not agree	Totally agree	Totally agree	Totally agree	Totally agree	Totally agree	Totally agree	Totally agree	Totally agree	Absolutely okay	Totally agree
6	41-60	Female	Widow/widower	Muslim	Primary	20	No	No	Yes	Traiting Diabetologist	Polygamy	Independent Worker	5	MI<100000_cfa	118	1.57	130	135.4	5	6	1	1	1	1	1	1	1	1	Disagree	Totally agree	Disagree	Agree	Disagree	Agree	Disagree	Agree	Disagree	Agree	Disagree	Agree	Strongly in disagreement	Slightly in disagreement	Neutral	Neutral	Neutral	Strongly in disagreement	Strongly in disagreement	Neutral	Strongly in disagreement
6	41-60	Female	Widow/widower	Catholic	Primary	1	No	Sometimes	Yes	Nurse	Polygamy	Independent Worker	2	MI<100000_cfa	96.2	1.565	113	115	6.5	6	1	2	1	2	7	7	1	1	Totally agree	Disagree	Disagree	Totally agree	Disagree	Totally agree	Disagree	Totally agree	Do not agree	Totally agree	Agree	Totally agree	Totally agree	Totally agree	Totally agree	Totally agree	Totally agree	Strongly in disagreement	Strongly in disagreement	Totally agree	Strongly in disagreement
6	41-60	Female	Married	Muslim	Primary	3	No	Sometimes	Yes	Traiting Diabetologist	Monogamy	Independent Worker	5	MI<100000_cfa	97.7	1.59	100	121.8	6.4	5	1	2	1	2	5	7	1	7	Agree	Totally agree	Do not agree	Totally agree	Do not agree	Totally agree	Disagree	Totally agree	Disagree	Totally agree	Do not agree	Totally agree	Absolutely okay	Absolutely okay	Absolutely okay	Absolutely okay	Absolutely okay	Totally agree	Totally agree	Absolutely okay	Totally agree
6	41-60	Male	Married	Muslim	Primary	3	Sometimes	Sometimes	Yes	Traiting Diabetologist	Monogamy	Independent Worker	5	MI<100000_cfa	49.7	1.69	73.4	81.5	10	1	1	1	1	1	7	1	1	7	Agree	Agree	Disagree	Agree	Disagree	Agree	Disagree	Agree	Disagree	Agree	Disagree	Agree	Totally agree	Totally agree	Totally agree	Totally agree	Totally agree	Slightly all right	Slightly all right	Totally agree	Slightly all right
6	41-60	Female	Married	Muslim	Primary	4	No	No	Yes	Traiting Diabetologist	Polygamy	Independent Worker	5	MI<100000_cfa	77.1	1.64	95	107	7.8	1	1	1	1	1	7	3	1	1	Agree	Agree	Disagree	Totally agree	Disagree	Agree	Disagree	Agree	Disagree	Agree	Disagree	Agree	Slightly all right	Slightly all right	Totally agree	Totally agree	Totally agree	Strongly in disagreement	Strongly in disagreement	Totally agree	Slightly all right
6	41-60	Male	Married	Muslim	Secondary	20	No	No	Yes	General Physician	Polygamy	Independent Worker	18	100000_≤_MI<_200000_cfa	85.2	1.717	109.8	107	6.7	7	1	1	3	1	7	7	1	7	Agree	Totally agree	Do not agree	Totally agree	Do not agree	Totally agree	Disagree	Totally agree	Disagree	Agree	Do not agree	Totally agree	Absolutely okay	Absolutely okay	Absolutely okay	Absolutely okay	Absolutely okay	Absolutely okay	Absolutely okay	Absolutely okay	Absolutely okay
6	41-60	Male	Married	Catholic	Secondary	3	No	Sometimes	Yes	Traiting Diabetologist	Monogamy	Independent Worker	6	MI<100000_cfa	83.7	1.844	98.8	104.5	6.9	4	1	1	2	3	1	7	1	1	Do not agree	Totally agree	Disagree	Agree	Disagree	Agree	Disagree	Agree	Disagree	Agree	Disagree	Agree	Totally agree	Totally agree	Slightly all right	Slightly all right	Totally agree	Strongly in disagreement	Strongly in disagreement	Totally agree	Slightly in disagreement
6	41-60	Male	Separated	Muslim	Primary	13	No	Yes, but not everyday	Yes	General Physician	Monogamy	Governmental Employee	3	MI<100000_cfa	53.4	1.682	77	84	7.5	2	1	1	1	1	1	1	1	2	Disagree	Agree	Do not agree	Agree	Disagree	Agree	Disagree	Agree	Disagree	Agree	Disagree	Agree	Totally agree	Totally agree	Totally agree	Slightly all right	Slightly all right	Totally agree	Totally agree	Slightly all right	Slightly all right
6	41-60	Female	Widow/widower	Muslim	Secondary	12	No	Yes, but not everyday	Yes	Traiting Diabetologist	Polygamy	Independent Worker	6	100000_≤_MI<_200000_cfa	118	1.66	118	131	6.2	4	1	1	1	1	5	4	1	1	Do not agree	Totally agree	Do not agree	Totally agree	Agree	Totally agree	Do not agree	Totally agree	Do not agree	Totally agree	Do not agree	Totally agree	Absolutely okay	Absolutely okay	Absolutely okay	Absolutely okay	Absolutely okay	Slightly all right	Slightly all right	Absolutely okay	Slightly all right
1	41-60	Female	Married	Muslim	Secondary	16	No	No	Yes	Traiting Diabetologist	Polygamy	Independent Worker	4	MI<100000_cfa	71.9	1.726	86	100	8.7	1	1	7	1	7	7	7	1	6	Do not agree	Totally agree	Do not agree	Totally agree	Do not agree	Totally agree	Totally agree	Agree	Do not agree	Totally agree	Do not agree	Totally agree	Absolutely okay	Absolutely okay	Absolutely okay	Totally agree	Absolutely okay	Totally agree	Totally agree	Totally agree	Totally agree
1	41-60	Female	Separated	Muslim	Secondary	20	No	Sometimes	Yes	Traiting Diabetologist	Single Parent Family	Independent Worker	3	MI<100000_cfa	105	1.669	105.5	122	9	6	1	2	1	3	1	3	1	2	Disagree	Totally agree	Agree	Agree	Agree	Agree	Disagree	Agree	Do not agree	Totally agree	Disagree	Totally agree	Absolutely okay	Absolutely okay	Totally agree	Totally agree	Totally agree	Totally agree	Slightly all right	Totally agree	Totally agree
1	41-60	Female	Married	Protestant/Evangelic	Secondary	5	No	No	Yes	Traiting Diabetologist	Polygamy	Independent Worker	3	100000_≤_MI<_200000_cfa	119.4	1.623	124.5	127.5	8.8	1	1	1	1	1	1	7	1	1	Totally agree	Disagree	Totally agree	Disagree	Totally agree	Disagree	Totally agree	Disagree	Totally agree	Do not agree	Totally agree	Do not agree	Slightly in disagreement	Totally agree	Very strongly in disagreement	Very strongly in disagreement	Totally agree	Very strongly in disagreement	Very strongly in disagreement	Strongly in disagreement	Strongly in disagreement
1	41-60	Male	Married	Catholic	Primary	2	No	Sometimes	Yes	General Physician	Monogamy	Independent Worker	6	100000_≤_MI<_200000_cfa	75.2	1.79	87	97.6	14	4	1	2	1	2	1	7	5	7	Agree	Agree	Disagree	Totally agree	Agree	Disagree	Do not agree	Agree	Do not agree	Agree	Do not agree	Agree	Totally agree	Totally agree	Absolutely okay	Absolutely okay	Totally agree	Slightly in disagreement	Slightly in disagreement	Totally agree	Totally agree
2	41-60	Male	Married	Catholic	University	1	No	Sometimes	No		Monogamy	Governmental Employee	5	100000_≤_MI<_200000_cfa	79.4	1.685	94	105	11.2	1	1	4	1	4	1	5	1	4	Agree	Disagree	Agree	Disagree	Agree	Disagree	Agree	Disagree	Agree	Disagree	Agree	Disagree	Totally agree	Totally agree	Strongly in disagreement	Strongly in disagreement	Totally agree	Strongly in disagreement	Strongly in disagreement	Slightly in disagreement	Strongly in disagreement
2	41-60	Female	Married	Muslim	Secondary	4	No	Sometimes	Yes	General Physician	Polygamy	Unemployed	2	MI<100000_cfa	71.9	1.57	93	108	9.2	7	1	1	2	1	6	7	1	7	Agree	Agree	Disagree	Agree	Disagree	Agree	Disagree	Agree	Do not agree	Agree	Disagree	Agree	Absolutely okay	Absolutely okay	Absolutely okay	Absolutely okay	Absolutely okay	Very strongly in disagreement	Very strongly in disagreement	Absolutely okay	Very strongly in disagreement
3	41-60	Male	Married	Catholic	Secondary	5	No	No	Yes	Traiting Diabetologist	Polygamy	Independent Worker	5	MI<100000_cfa	69.3	1.733	81	91	10.2	4	1	1	1	1	2	7	1	1	Do not agree	Totally agree	Totally agree	Agree	Totally agree	Totally agree	Agree	Totally agree	Disagree	Totally agree	Totally agree	Agree	Totally agree	Totally agree	Strongly in disagreement	Neutral	Totally agree	Slightly all right	Slightly all right	Strongly in disagreement	Slightly all right
3	41-60	Male	Married	Muslim	Secondary	8	No	No	Yes	Traiting Diabetologist	Polygamy	Independent Worker	4	100000_≤_MI<_200000_cfa	78.2	1.75	98	101	8.4	1	2	1	1	1	2	6	1	7	Disagree	Agree	Disagree	Agree	Disagree	Agree	Disagree	Agree	Disagree	Totally agree	Do not agree	Totally agree	Absolutely okay	Absolutely okay	Neutral	Neutral	Absolutely okay	Neutral	Neutral	Neutral	Neutral
4	41-60	Female	Married	Catholic	University	10	No	No	Yes	Traiting Diabetologist	Monogamy	Non-governmental Employee	2	200000_≤_MI<_400000_cfa	86	1.566	101	116	9.4	1	1	4	1	4	7	7	7	7	Totally agree	Totally agree	Do not agree	Totally agree	Agree	Totally agree	Do not agree	Totally agree	Agree	Agree	Do not agree	Totally agree	Absolutely okay	Absolutely okay	Absolutely okay	Absolutely okay	Absolutely okay	Totally agree	Totally agree	Absolutely okay	Totally agree
4	41-60	Female	Single	Catholic	Primary	12	No	No	Yes	Traiting Diabetologist	Monogamy	Independent Worker	1	MI<100000_cfa	67.6	1.572	91	98	9.1	2	7	1	1	1	2	7	1	1	Agree	Agree	Agree	Agree	Agree	Agree	Agree	Agree	Agree	Agree	Disagree	Agree	Slightly in disagreement	Slightly in disagreement	Neutral	Neutral	Neutral	Neutral	Neutral	Slightly in disagreement	Neutral
5	41-60	Male	Married	Muslim	University	3	No	No	Yes	Traiting Diabetologist	Monogamy	Governmental Employee	2	100000_≤_MI<_200000_cfa	68.5	1.55	82.7	92.6	6.9	1	1	5	1	5	6	5	1	5	Agree	Agree	Disagree	Totally agree	Disagree	Totally agree	Agree	Agree	Agree	Agree	Disagree	Agree	Absolutely okay	Absolutely okay	Totally agree	Totally agree	Slightly all right	Strongly in disagreement	Strongly in disagreement	Slightly all right	Strongly in disagreement
6	41-60	Male	Married	Muslim	University	16	Yes, but not everyday	No	Yes	Traiting Diabetologist	Monogamy	Governmental Employee	9	200000_≤_MI<_400000_cfa	64.6	1.593	87	91.8	6.1	3	1	2	1	2	7	7	2	5	Agree	Totally agree	Totally agree	Totally agree	Do not agree	Totally agree	Disagree	Totally agree	Disagree	Agree	Do not agree	Totally agree	Absolutely okay	Absolutely okay	Absolutely okay	Absolutely okay	Absolutely okay	Absolutely okay	Absolutely okay	Absolutely okay	Absolutely okay
1	41-60	Male	Married	Catholic	Secondary	7	No	Sometimes	No		Monogamy	Non-governmental Employee	18	100000_≤_MI<_200000_cfa	95.9	1.82	104	107	8.2	1	2	1	1	1	1	1	1	1	Agree	Disagree	Disagree	Agree	Agree	Agree	Disagree	Agree	Agree	Agree	Disagree	Agree	Totally agree	Totally agree	Totally agree	Totally agree	Totally agree	Totally agree	Totally agree	Totally agree	Totally agree
2	41-60	Male	Married	Protestant/Evangelic	Primary	1	No	Sometimes	Yes	General Physician	Monogamy	Independent Worker	5	MI<100000_cfa	56.9	1.67	79	86	7.7	3	3	4	1	1	2	2	3	1	Agree	Agree	Disagree	Agree	Disagree	Agree	Do not agree	Agree	Disagree	Agree	Disagree	Agree	Neutral	Totally agree	Slightly all right	Slightly all right	Slightly all right	Slightly all right	Slightly all right	Slightly all right	Slightly all right
2	41-60	Female	Single	Animist	No formal education	9	No	No	Yes	General Physician	Polygamy	Independent Worker	6	MI<100000_cfa	77.3	1.61	97.8	113	14	1	1	1	1	1	1	1	1	3	Do not agree	Disagree	Agree	Disagree	Agree	Disagree	Agree	Disagree	Agree	Disagree	Agree	Disagree	Totally agree	Totally agree	Totally agree	Totally agree	Slightly all right	Strongly in disagreement	Strongly in disagreement	Totally agree	Strongly in disagreement
2	41-60	Female	Married	Protestant/Evangelic	No formal education	2	No	Sometimes	Yes	Traiting Diabetologist	Monogamy	Independent Worker	5	MI<100000_cfa	99.4	1.53	103.5	136	13	1	3	1	2	1	1	1	1	1	Disagree	Totally agree	Totally agree	Agree	Totally agree	Totally agree	Totally agree	Totally agree	Totally agree	Totally agree	Disagree	Agree	Totally agree	Totally agree	Totally agree	Totally agree	Totally agree	Very strongly in disagreement	Very strongly in disagreement	Very strongly in disagreement	Very strongly in disagreement
2	41-60	Female	Separated	Catholic	Primary	3	No	Yes, but not everyday	Yes	General Physician	Monogamy	Non-governmental Employee	1	MI<100000_cfa	76.61	1.6	82	108	11.7	2	2	2	3	3	1	2	2	2	Agree	Disagree	Disagree	Disagree	Disagree	Disagree	Disagree	Disagree	Disagree	Do not agree	Agree	Agree	Neutral	Neutral	Slightly all right	Slightly all right	Neutral	Slightly all right	Neutral	Neutral	Neutral
2	41-60	Male	Married	Catholic	Secondary	5	No	Sometimes	Yes	General Physician	Single Parent Family	Independent Worker	3	100000_≤_MI<_200000_cfa	69.2	1.57	90	94	10.2	1	2	2	1	2	1	3	1	2	Agree	Agree	Agree	Disagree	Agree	Disagree	Agree	Disagree	Agree	Disagree	Disagree	Disagree	Totally agree	Totally agree	Neutral	Slightly in disagreement	Totally agree	Strongly in disagreement	Strongly in disagreement	Neutral	Strongly in disagreement
2	41-60	Female	Married	Catholic	Secondary	1	No	No	Yes	General Physician	Monogamy	Non-governmental Employee	6	MI<100000_cfa	98.2	1.63	106.2	121.5	7	2	2	2	2	3	3	5	2	6	Disagree	Agree	Disagree	Agree	Do not agree	Disagree	Disagree	Disagree	Agree	Disagree	Agree	Disagree	Strongly in disagreement	Neutral	Neutral	Neutral	Strongly in disagreement	Slightly in disagreement	Slightly in disagreement	Slightly all right	Slightly in disagreement
2	41-60	Female	Single	Catholic	Primary	2	No	Sometimes	Yes	General Physician	Monogamy	Independent Worker	3	MI<100000_cfa	70.7	1.62	84.2	98.5	6	3	1	2	2	2	4	3	1	3	Disagree	Totally agree	Disagree	Totally agree	Do not agree	Totally agree	Disagree	Totally agree	Do not agree	Agree	Do not agree	Totally agree	Slightly in disagreement	Slightly in disagreement	Slightly all right	Slightly all right	Slightly in disagreement	Neutral	Neutral	Slightly in disagreement	Neutral
2	41-60	Female	Separated	Muslim	Primary	3	No	No	Yes	Traiting Diabetologist	Single Parent Family	Independent Worker	5	MI<100000_cfa	86.4	1.674	93	109	9.8	5	4	1	1	1	2	4	1	1	Agree	Agree	Totally agree	Agree	Disagree	Agree	Disagree	Agree	Disagree	Agree	Totally agree	Totally agree	Totally agree	Totally agree	Totally agree	Totally agree	Totally agree	Neutral	Neutral	Totally agree	Neutral
2	41-60	Female	Married	Catholic	Primary	1	No	No	No		Polygamy	Non-governmental Employee	1	MI<100000_cfa	76	1.69	91	107	8.5	2	2	3	4	3	2	2	2	2	Totally agree	Disagree	Agree	Agree	Agree	Agree	Agree	Disagree	Agree	Disagree	Agree	Disagree	Neutral	Neutral	Neutral	Slightly all right	Neutral	Slightly in disagreement	Neutral	Neutral	Neutral
2	41-60	Female	Widow/widower	Celestial	No formal education	15	No	No	Yes	General Physician	Single Parent Family	Independent Worker	10	MI<100000_cfa	51.9	1.577	82	96	8.4	1	1	1	1	1	2	3	1	2	Agree	Agree	Disagree	Agree	Agree	Agree	Disagree	Disagree	Agree	Agree	Disagree	Agree	Strongly in disagreement	Strongly in disagreement	Totally agree	Slightly all right	Strongly in disagreement	Slightly all right	Neutral	Totally agree	Slightly all right
3	41-60	Female	Married	Muslim	Secondary	10	No	No	Yes	Traiting Diabetologist	Polygamy	Independent Worker	6	MI<100000_cfa	68.3	1.58	80.6	101.1	9.9	1	2	1	2	1	1	5	1	7	Disagree	Agree	Disagree	Agree	Disagree	Agree	Disagree	Agree	Disagree	Agree	Disagree	Totally agree	Absolutely okay	Absolutely okay	Neutral	Neutral	Absolutely okay	Neutral	Neutral	Neutral	Neutral
3	41-60	Male	Married	Catholic	Primary	6	No	No	Yes	Traiting Diabetologist	Monogamy	Independent Worker	3	MI<100000_cfa	76	1.61	105	114	7.2	1	2	1	1	2	1	5	1	7	Disagree	Totally agree	Disagree	Agree	Disagree	Totally agree	Disagree	Totally agree	Do not agree	Totally agree	Disagree	Totally agree	Totally agree	Totally agree	Neutral	Neutral	Totally agree	Neutral	Neutral	Totally agree	Neutral
3	41-60	Male	Married	Muslim	No formal education	5	No	Sometimes	Yes	Dietitians/Nutritionists	Polygamy	Independent Worker	3	MI<100000_cfa	74.1	1.735	86	101	6.3	1	3	1	1	1	2	6	1	1	Do not agree	Agree	Agree	Agree	Disagree	Agree	Disagree	Agree	Agree	Agree	Agree	Totally agree	Very strongly in disagreement	Strongly in disagreement	Strongly in disagreement	Strongly in disagreement	Slightly all right	Strongly in disagreement	Strongly in disagreement	Strongly in disagreement	Strongly in disagreement
3	41-60	Male	Married	Animist	No formal education	10	No	Sometimes	Yes	Traiting Diabetologist	Monogamy	Independent Worker	6	100000_≤_MI<_200000_cfa	125.6	1.706	114.5	120.3	6.9	1	1	1	1	1	3	3	1	5	Disagree	Agree	Disagree	Agree	Disagree	Agree	Disagree	Agree	Disagree	Agree	Disagree	Totally agree	Totally agree	Totally agree	Neutral	Neutral	Totally agree	Neutral	Neutral	Neutral	Neutral
4	41-60	Male	Married	Protestant/Evangelic	Secondary	3	No	Yes, but not everyday	Yes	Traiting Diabetologist	Monogamy	Independent Worker	3	MI<100000_cfa	92.1	1.73	99.5	117	8.7	1	1	4	1	4	7	7	1	7	Do not agree	Totally agree	Do not agree	Totally agree	Disagree	Totally agree	Do not agree	Totally agree	Do not agree	Totally agree	Do not agree	Totally agree	Absolutely okay	Absolutely okay	Slightly all right	Absolutely okay	Absolutely okay	Slightly all right	Slightly in disagreement	Totally agree	Totally agree
4	41-60	Female	Married	Catholic	Secondary	5	No	No	Yes	General Physician	Monogamy	Independent Worker	8	MI<100000_cfa	63	1.61	96	98	6.1	4	4	4	1	3	4	6	2	1	Do not agree	Totally agree	Do not agree	Totally agree	Do not agree	Totally agree	Do not agree	Agree	Do not agree	Totally agree	Do not agree	Totally agree	Absolutely okay	Absolutely okay	Absolutely okay	Absolutely okay	Absolutely okay	Neutral	Neutral	Absolutely okay	Neutral
5	41-60	Female	Married	Catholic	Secondary	2	No	Sometimes	Yes	Traiting Diabetologist	Monogamy	Independent Worker	5	MI<100000_cfa	71.2	1.705	83	105.7	7.1	7	1	2	1	2	2	7	1	1	Disagree	Totally agree	Disagree	Totally agree	Disagree	Agree	Disagree	Totally agree	Disagree	Agree	Do not agree	Totally agree	Absolutely okay	Absolutely okay	Totally agree	Totally agree	Absolutely okay	Strongly in disagreement	Strongly in disagreement	Totally agree	Strongly in disagreement
5	41-60	Male	Separated	Catholic	Primary	20	No	Sometimes	Yes	Traiting Diabetologist	Polygamy	Independent Worker	1	MI<100000_cfa	104.3	1.73	112.2	110.8	11	1	1	4	1	2	1	2	1	1	Do not agree	Do not agree	Do not agree	Do not agree	Do not agree	Do not agree	Do not agree	Agree	Do not agree	Do not agree	Do not agree	Agree	Totally agree	Totally agree	Slightly all right	Totally agree	Slightly all right	Strongly in disagreement	Strongly in disagreement	Totally agree	Neutral
6	41-60	Female	Married	Muslim	No formal education	2	No	No	Yes	Traiting Diabetologist	Monogamy	Independent Worker	5	MI<100000_cfa	84.9	1.516	104	116	9.3	3	1	1	1	1	1	1	1	1	Agree	Disagree	Agree	Agree	Agree	Disagree	Disagree	Agree	Disagree	Agree	Disagree	Agree	Slightly in disagreement	Slightly in disagreement	Strongly in disagreement	Strongly in disagreement	Strongly in disagreement	Strongly in disagreement	Strongly in disagreement	Strongly in disagreement	Strongly in disagreement
2	41-60	Female	Separated	Catholic	Secondary	4	No	Sometimes	Yes	Traiting Diabetologist	Single Parent Family	Independent Worker	4	MI<100000_cfa	59.2	1.63	93.3	104.5	7.8	3	1	1	1	1	2	5	2	6	Disagree	Totally agree	Disagree	Agree	Do not agree	Totally agree	Do not agree	Totally agree	Disagree	Agree	Do not agree	Agree	Totally agree	Absolutely okay	Slightly all right	Totally agree	Totally agree	Neutral	Neutral	Slightly all right	Neutral
2	41-60	Male	Married	Protestant/Evangelic	Secondary	1	No	Yes, but not everyday	No		Monogamy	Non-governmental Employee	3	MI<100000_cfa	91	1.74	96.7	113.4	7.4	2	1	1	1	1	1	1	1	1	Agree	Agree	Agree	Agree	Agree	Agree	Disagree	Agree	Disagree	Agree	Agree	Agree	Slightly in disagreement	Slightly in disagreement	Neutral	Neutral	Slightly in disagreement	Neutral	Slightly in disagreement	Neutral	Slightly all right
2	41-60	Male	Separated	Celestial	Secondary	2	No	No	Yes	Dietitians/Nutritionists	Monogamy	Independent Worker	2	MI<100000_cfa	70.3	1.77	85	100	6.1	1	1	1	1	1	1	1	1	6	Do not agree	Disagree	Disagree	Agree	Agree	Agree	Disagree	Agree	Disagree	Agree	Disagree	Totally agree	Totally agree	Totally agree	Totally agree	Totally agree	Slightly all right	Strongly in disagreement	Strongly in disagreement	Strongly in disagreement	Strongly in disagreement
2	41-60	Female	Married	Catholic	No formal education	14	No	No	Yes	Traiting Diabetologist	Monogamy	Independent Worker	8	MI<100000_cfa	71.9	1.59	87	104	10.5	6	2	3	1	3	2	7	1	7	Disagree	Agree	Disagree	Agree	Disagree	Agree	Disagree	Agree	Disagree	Agree	Disagree	Totally agree	Totally agree	Totally agree	Slightly all right	Totally agree	Absolutely okay	Slightly all right	Slightly all right	Totally agree	Totally agree
2	41-60	Female	Married	Catholic	No formal education	12	No	No	Yes	General Physician	Polygamy	Independent Worker	14	200000_≤_MI<_400000_cfa	101.1	1.575	106	133	7.7	1	1	2	3	2	1	6	1	6	Agree	Agree	Disagree	Agree	Disagree	Agree	Disagree	Agree	Agree	Agree	Disagree	Agree	Totally agree	Totally agree	Totally agree	Totally agree	Totally agree	Slightly all right	Neutral	Totally agree	Slightly all right
2	41-60	Female	Widow/widower	Muslim	Secondary	4	No	No	Yes	General Physician	Single Parent Family	Unemployed	6	MI<100000_cfa	75	1.68	85	97	7.3	1	2	4	1	4	3	4	2	3	Agree	Agree	Disagree	Agree	Disagree	Agree	Disagree	Disagree	Agree	Agree	Disagree	Agree	Totally agree	Totally agree	Neutral	Slightly all right	Totally agree	Strongly in disagreement	Strongly in disagreement	Slightly all right	Strongly in disagreement
2	41-60	Female	Married	Protestant/Evangelic	Primary	8	No	Sometimes	Yes	Traiting Diabetologist	Monogamy	Independent Worker	7	100000_≤_MI<_200000_cfa	86.7	1.65	110	115	10.3	1	1	2	2	2	1	4	1	3	Agree	Agree	Agree	Disagree	Agree	Disagree	Agree	Agree	Agree	Disagree	Agree	Disagree	Strongly in disagreement	Strongly in disagreement	Strongly in disagreement	Strongly in disagreement	Strongly in disagreement	Slightly all right	Slightly all right	Strongly in disagreement	Slightly all right
2	41-60	Female	Married	Catholic	Secondary	3	No	Sometimes	Yes	General Physician	Monogamy	Independent Worker	6	MI<100000_cfa	81.6	1.576	98	109	11.2	1	2	1	1	1	4	5	1	5	Disagree	Agree	Agree	Agree	Disagree	Agree	Disagree	Agree	Disagree	Agree	Agree	Agree	Slightly all right	Slightly all right	Slightly all right	Slightly all right	Slightly all right	Strongly in disagreement	Strongly in disagreement	Slightly all right	Strongly in disagreement
2	41-60	Male	Married	Catholic	Primary	6	No	Sometimes	Yes	General Physician	Polygamy	Independent Worker	5	MI<100000_cfa	60.8	1.71	76	91	14	1	1	2	1	2	1	4	1	5	Agree	Agree	Agree	Disagree	Agree	Agree	Agree	Agree	Agree	Agree	Disagree	Agree	Slightly in disagreement	Strongly in disagreement	Strongly in disagreement	Strongly in disagreement	Strongly in disagreement	Slightly in disagreement	Strongly in disagreement	Slightly in disagreement	Strongly in disagreement
2	41-60	Female	Married	Protestant/Evangelic	Secondary	1	No	Sometimes	Yes	Traiting Diabetologist	Polygamy	Independent Worker	2	MI<100000_cfa	51.9	1.576	76	91	9.9	4	2	1	1	1	5	2	1	1	Disagree	Agree	Disagree	Agree	Disagree	Agree	Disagree	Agree	Disagree	Agree	Disagree	Agree	Totally agree	Totally agree	Totally agree	Totally agree	Totally agree	Strongly in disagreement	Strongly in disagreement	Totally agree	Strongly in disagreement
2	41-60	Female	Married	Muslim	No formal education	15	No	Sometimes	Yes	Dietitians/Nutritionists	Polygamy	Independent Worker	4	MI<100000_cfa	60	1.755	73	93	13.9	1	1	6	5	7	5	4	2	1	Agree	Disagree	Agree	Disagree	Agree	Disagree	Agree	Disagree	Agree	Disagree	Disagree	Disagree	Strongly in disagreement	Very strongly in disagreement	Strongly in disagreement	Strongly in disagreement	Strongly in disagreement	Slightly all right	Slightly all right	Strongly in disagreement	Slightly all right
3	41-60	Female	Married	Protestant/Evangelic	University	10	No	Sometimes	Yes	Traiting Diabetologist	Monogamy	Independent Worker	4	MI<100000_cfa	108.2	1.668	108.8	123.1	8	1	3	2	1	2	1	6	1	7	Disagree	Agree	Disagree	Agree	Disagree	Agree	Disagree	Agree	Disagree	Agree	Disagree	Totally agree	Absolutely okay	Absolutely okay	Totally agree	Totally agree	Absolutely okay	Strongly in disagreement	Strongly in disagreement	Totally agree	Strongly in disagreement
3	41-60	Female	Married	Catholic	Primary	1	No	Sometimes	Yes	Dietitians/Nutritionists	Polygamy	Independent Worker	1	100000_≤_MI<_200000_cfa	64.3	1.68	80	96	6.2	4	1	1	1	1	2	2	1	1	Do not agree	Totally agree	Totally agree	Totally agree	Agree	Agree	Disagree	Agree	Totally agree	Totally agree	Agree	Totally agree	Totally agree	Totally agree	Neutral	Neutral	Totally agree	Slightly in disagreement	Slightly in disagreement	Neutral	Slightly in disagreement
4	41-60	Male	Married	Catholic	Secondary	17	No	Sometimes	No		Polygamy	Non-governmental Employee	1	100000_≤_MI<_200000_cfa	62.4	1.81	81	84	6.6	4	6	3	1	1	2	7	6	2	Agree	Agree	Agree	Agree	Disagree	Totally agree	Disagree	Agree	Disagree	Totally agree	Disagree	Agree	Absolutely okay	Totally agree	Totally agree	Totally agree	Totally agree	Totally agree	Totally agree	Totally agree	Totally agree
6	41-60	Male	Married	Muslim	Secondary	13	No	Sometimes	Yes	Traiting Diabetologist	Monogamy	Independent Worker	2	MI<100000_cfa	75.4	1.723	90.8	103	5.6	4	1	2	1	2	7	3	1	2	Agree	Agree	Disagree	Totally agree	Disagree	Agree	Disagree	Agree	Disagree	Agree	Do not agree	Agree	Totally agree	Totally agree	Totally agree	Totally agree	Totally agree	Strongly in disagreement	Strongly in disagreement	Totally agree	Strongly in disagreement
6	41-60	Female	Married	Muslim	University	17	No	Sometimes	Yes	Traiting Diabetologist	Monogamy	Independent Worker	3	100000_≤_MI<_200000_cfa	78.8	1.623	94	101.5	9.1	1	1	7	1	7	7	5	1	7	Totally agree	Totally agree	Do not agree	Totally agree	Do not agree	Totally agree	Do not agree	Totally agree	Disagree	Totally agree	Do not agree	Totally agree	Totally agree	Totally agree	Absolutely okay	Absolutely okay	Absolutely okay	Very strongly in disagreement	Very strongly in disagreement	Absolutely okay	Strongly in disagreement
6	41-60	Male	Married	Catholic	Secondary	10	No	No	Yes	Traiting Diabetologist	Monogamy	Independent Worker	4	100000_≤_MI<_200000_cfa	66.3	1.769	83	92	7.2	1	1	1	1	1	7	7	1	1	Totally agree	Totally agree	Do not agree	Totally agree	Do not agree	Totally agree	Disagree	Totally agree	Agree	Totally agree	Do not agree	Totally agree	Absolutely okay	Absolutely okay	Absolutely okay	Absolutely okay	Absolutely okay	Strongly in disagreement	Strongly in disagreement	Absolutely okay	Strongly in disagreement
6	41-60	Female	Widow/widower	Catholic	Secondary	20	No	Yes, but not everyday	No		Polygamy	Unemployed	4	MI<100000_cfa	76.5	1.619	83	114	7.8	1	1	2	1	2	7	7	1	1	Totally agree	Do not agree	Agree	Agree	Totally agree	Agree	Disagree	Agree	Totally agree	Disagree	Disagree	Agree	Very strongly in disagreement	Strongly in disagreement	Slightly all right	Strongly in disagreement	Slightly all right	Slightly all right	Strongly in disagreement	Slightly all right	Strongly in disagreement
6	41-60	Female	Married	Muslim	Primary	2	No	No	Yes	General Physician	Monogamy	Unemployed	11	MI<100000_cfa	101.3	1.693	109	111	6.3	7	1	1	1	1	1	7	1	7	Agree	Totally agree	Do not agree	Totally agree	Do not agree	Totally agree	Do not agree	Totally agree	Disagree	Agree	Do not agree	Totally agree	Absolutely okay	Absolutely okay	Absolutely okay	Absolutely okay	Absolutely okay	Absolutely okay	Very strongly in disagreement	Very strongly in disagreement	Very strongly in disagreement
6	41-60	Female	Married	Catholic	Primary	13	No	No	Yes	Traiting Diabetologist	Monogamy	Independent Worker	6	MI<100000_cfa	112.8	1.64	121	127	7.9	4	3	1	1	1	2	6	1	1	Do not agree	Totally agree	Disagree	Agree	Disagree	Agree	Agree	Agree	Disagree	Agree	Disagree	Agree	Totally agree	Totally agree	Totally agree	Totally agree	Totally agree	Slightly all right	Totally agree	Totally agree	Totally agree
1	41-60	Male	Married	Animist	Secondary	1	No	Sometimes	No		Polygamy	Non-governmental Employee	13	100000_≤_MI<_200000_cfa	81.7	1.673	100	99.4	7.4	1	1	1	1	1	1	7	1	1	Disagree	Disagree	Disagree	Disagree	Disagree	Agree	Do not agree	Totally agree	Do not agree	Totally agree	Disagree	Agree	Slightly all right	Totally agree	Slightly in disagreement	Slightly in disagreement	Slightly all right	Strongly in disagreement	Strongly in disagreement	Slightly all right	Strongly in disagreement
2	41-60	Female	Married	Catholic	No formal education	4	No	Sometimes	Yes	Traiting Diabetologist	Monogamy	Independent Worker	1	MI<100000_cfa	59.2	1.57	83	95	10.2	1	1	2	1	2	1	7	1	5	Agree	Disagree	Agree	Disagree	Agree	Disagree	Agree	Agree	Agree	Disagree	Agree	Disagree	Totally agree	Totally agree	Slightly in disagreement	Slightly in disagreement	Totally agree	Strongly in disagreement	Strongly in disagreement	Slightly in disagreement	Strongly in disagreement
2	41-60	Female	Married	Protestant/Evangelic	Secondary	1	No	No	Yes	Traiting Diabetologist	Monogamy	Independent Worker	3	MI<100000_cfa	71.5	1.6	83	106	5.7	5	3	1	1	2	1	6	1	4	Disagree	Totally agree	Do not agree	Agree	Disagree	Totally agree	Disagree	Totally agree	Disagree	Agree	Do not agree	Totally agree	Absolutely okay	Absolutely okay	Totally agree	Totally agree	Absolutely okay	Totally agree	Totally agree	Absolutely okay	Totally agree
2	41-60	Female	Married	Protestant/Evangelic	Primary	22	No	Sometimes	Yes	Traiting Diabetologist	Monogamy	Independent Worker	8	MI<100000_cfa	89.4	1.58	101	125	7.9	6	2	1	1	1	1	6	1	6	Disagree	Totally agree	Totally agree	Agree	Agree	Agree	Disagree	Agree	Disagree	Agree	Disagree	Totally agree	Totally agree	Absolutely okay	Absolutely okay	Totally agree	Totally agree	Totally agree	Totally agree	Absolutely okay	Totally agree
2	41-60	Female	Widow/widower	Catholic	Secondary	5	No	Sometimes	Yes	General Physician	Single Parent Family	Unemployed	1	MI<100000_cfa	71	1.58	88.1	108	8.7	2	2	1	5	2	3	2	2	2	Disagree	Agree	Do not agree	Agree	Disagree	Agree	Disagree	Agree	Agree	Agree	Agree	Agree	Absolutely okay	Slightly all right	Slightly all right	Neutral	Slightly all right	Slightly all right	Slightly all right	Slightly all right	Slightly all right
2	41-60	Male	Married	Catholic	No formal education	2	No	Sometimes	Yes	Traiting Diabetologist	Single Parent Family	Independent Worker	5	MI<100000_cfa	79.1	1.76	94	108	7.7	2	1	3	2	3	1	5	1	4	Agree	Agree	Agree	Agree	Agree	Disagree	Agree	Disagree	Agree	Agree	Agree	Disagree	Strongly in disagreement	Strongly in disagreement	Strongly in disagreement	Strongly in disagreement	Strongly in disagreement	Slightly all right	Slightly all right	Strongly in disagreement	Slightly all right
2	41-60	Female	Married	Catholic	Secondary	1	No	Sometimes	Yes	Traiting Diabetologist	Monogamy	Unemployed	3	MI<100000_cfa	60.5	1.62	80	97	6.1	7	3	1	1	1	2	7	1	1	Disagree	Totally agree	Disagree	Agree	Agree	Disagree	Agree	Agree	Agree	Disagree	Disagree	Agree	Totally agree	Totally agree	Absolutely okay	Totally agree	Totally agree	Strongly in disagreement	Strongly in disagreement	Totally agree	Strongly in disagreement
2	41-60	Female	Married	Muslim	Secondary	15	No	No	Yes	General Physician	Monogamy	Independent Worker	3	100000_≤_MI<_200000_cfa	62.4	1.53	86	93.5	10.6	1	1	5	2	4	2	3	1	2	Agree	Agree	Disagree	Totally agree	Agree	Agree	Disagree	Totally agree	Agree	Agree	Disagree	Totally agree	Totally agree	Totally agree	Slightly all right	Slightly all right	Totally agree	Strongly in disagreement	Strongly in disagreement	Totally agree	Strongly in disagreement
3	41-60	Male	Married	None	University	3	No	Sometimes	No		Monogamy	Independent Worker	10	MI<100000_cfa	74	1.67	94	98	7.1	1	2	2	3	4	2	2	3	2	Agree	Agree	Agree	Disagree	Disagree	Agree	Disagree	Disagree	Disagree	Disagree	Disagree	Disagree	Slightly in disagreement	Strongly in disagreement	Neutral	Slightly in disagreement	Slightly in disagreement	Neutral	Slightly in disagreement	Slightly in disagreement	Slightly in disagreement
4	41-60	Male	Married	Celestial	University	1	No	Sometimes	Yes	Traiting Diabetologist	Monogamy	Governmental Employee	5	100000_≤_MI<_200000_cfa	98.6	1.78	113	110	6.5	5	4	4	1	2	4	6	2	2	Disagree	Agree	Disagree	Agree	Disagree	Agree	Disagree	Agree	Disagree	Agree	Do not agree	Totally agree	Totally agree	Totally agree	Slightly all right	Slightly all right	Totally agree	Totally agree	Totally agree	Totally agree	Strongly in disagreement
4	41-60	Female	Married	Catholic	Secondary	1	No	No	No		Monogamy	Independent Worker	5	MI≥_400000_cfa	75.8	1.61	94	108	6.6	1	3	1	2	1	2	6	1	7	Agree	Do not agree	Do not agree	Disagree	Agree	Disagree	Disagree	Agree	Agree	Agree	Agree	Agree	Slightly all right	Slightly all right	Slightly all right	Slightly all right	Slightly all right	Slightly all right	Slightly all right	Slightly all right	Slightly all right
4	41-60	Male	Married	Protestant/Evangelic	Secondary	5	No	No	Yes	Traiting Diabetologist	Monogamy	Governmental Employee	11	100000_≤_MI<_200000_cfa	66	1.651	91.1	95.5	6.5	3	2	3	1	3	2	5	2	2	Disagree	Agree	Disagree	Agree	Disagree	Disagree	Disagree	Agree	Disagree	Agree	Disagree	Totally agree	Totally agree	Totally agree	Totally agree	Totally agree	Totally agree	Strongly in disagreement	Strongly in disagreement	Totally agree	Slightly in disagreement
4	41-60	Female	Married	Catholic	Secondary	8	No	Sometimes	Yes	Traiting Diabetologist	Monogamy	Independent Worker	8	100000_≤_MI<_200000_cfa	65.1	1.6	75	95	6	1	3	1	1	1	2	5	1	1	Disagree	Agree	Agree	Agree	Disagree	Agree	Disagree	Agree	Disagree	Agree	Disagree	Agree	Totally agree	Totally agree	Totally agree	Totally agree	Totally agree	Totally agree	Slightly all right	Totally agree	Slightly all right
5	41-60	Male	Married	Catholic	Secondary	17	No	No	Yes	General Physician	Monogamy	Governmental Employee	3	MI<100000_cfa	75	1.69	94	101	7.2	7	1	2	1	2	1	1	1	1	Disagree	Disagree	Disagree	Agree	Agree	Disagree	Disagree	Disagree	Agree	Totally agree	Disagree	Totally agree	Strongly in disagreement	Strongly in disagreement	Totally agree	Totally agree	Strongly in disagreement	Strongly in disagreement	Strongly in disagreement	Totally agree	Strongly in disagreement
6	41-60	Male	Married	Muslim	Secondary	9	No	No	Yes	Traiting Diabetologist	Polygamy	Independent Worker	10	MI<100000_cfa	88.6	1.615	93	106	5.2	3	2	5	2	2	2	4	2	1	Do not agree	Totally agree	Totally agree	Totally agree	Do not agree	Totally agree	Disagree	Agree	Disagree	Totally agree	Disagree	Do not agree	Totally agree	Totally agree	Totally agree	Totally agree	Totally agree	Neutral	Neutral	Totally agree	Neutral
6	41-60	Male	Married	Catholic	Secondary	3	No	Yes, but not everyday	Yes	Traiting Diabetologist	Monogamy	Governmental Employee	2	100000_≤_MI<_200000_cfa	76.6	1.8	88.8	94.4	9	1	3	1	1	1	1	6	1	1	Agree	Disagree	Agree	Agree	Disagree	Agree	Agree	Agree	Agree	Disagree	Agree	Agree	Strongly in disagreement	Strongly in disagreement	Strongly in disagreement	Slightly all right	Slightly all right	Strongly in disagreement	Strongly in disagreement	Slightly all right	Strongly in disagreement
6	41-60	Male	Married	Muslim	University	4	No	No	Yes	Traiting Diabetologist	Monogamy	Governmental Employee	6	200000_≤_MI<_400000_cfa	68	1.767	77.2	92	5.9	7	1	1	1	1	7	4	1	3	Do not agree	Totally agree	Do not agree	Totally agree	Do not agree	Totally agree	Do not agree	Totally agree	Do not agree	Totally agree	Do not agree	Totally agree	Absolutely okay	Absolutely okay	Slightly all right	Absolutely okay	Absolutely okay	Very strongly in disagreement	Very strongly in disagreement	Absolutely okay	Neutral
6	41-60	Male	Married	Muslim	Secondary	7	No	No	Yes	Traiting Diabetologist	Polygamy	Independent Worker	6	100000_≤_MI<_200000_cfa	67.9	1.77	87.2	94.9	12.6	3	1	3	1	3	3	6	1	1	Disagree	Agree	Disagree	Totally agree	Agree	Agree	Totally agree	Agree	Disagree	Agree	Disagree	Agree	Totally agree	Totally agree	Totally agree	Totally agree	Totally agree	Neutral	Neutral	Totally agree	Neutral
2	41-60	Female	Widow/widower	Catholic	Secondary	4	No	No	Yes	Traiting Diabetologist	Monogamy	Independent Worker	1	100000_≤_MI<_200000_cfa	53.6	1.59	78	88	9.9	7	1	1	1	1	7	7	1	1	Agree	Agree	Agree	Disagree	Agree	Agree	Agree	Agree	Agree	Agree	Disagree	Agree	Absolutely okay	Absolutely okay	Totally agree	Absolutely okay	Absolutely okay	Very strongly in disagreement	Very strongly in disagreement	Absolutely okay	Slightly all right
2	41-60	Female	Widow/widower	Protestant/Evangelic	No formal education	5	No	No	Yes	Traiting Diabetologist	Single Parent Family	Independent Worker	6	MI<100000_cfa	67.3	1.54	97.5	102	8.2	1	1	4	1	4	4	3	1	4	Agree	Agree	Disagree	Agree	Agree	Agree	Disagree	Agree	Disagree	Agree	Do not agree	Agree	Slightly all right	Slightly all right	Totally agree	Totally agree	Slightly all right	Neutral	Neutral	Slightly all right	Neutral
2	41-60	Male	Married	Protestant/Evangelic	University	1	No	Sometimes	Yes	General Physician	Polygamy	Independent Worker	10	100000_≤_MI<_200000_cfa	76.4	1.645	96	99	9.8	7	6	1	1	1	6	4	1	2	Disagree	Do not agree	Totally agree	Totally agree	Do not agree	Totally agree	Do not agree	Totally agree	Do not agree	Totally agree	Do not agree	Totally agree	Slightly in disagreement	Absolutely okay	Totally agree	Absolutely okay	Absolutely okay	Very strongly in disagreement	Very strongly in disagreement	Totally agree	Very strongly in disagreement
2	41-60	Male	Single	Catholic	Secondary	8	No	No	Yes	Traiting Diabetologist	Single Parent Family	Non-governmental Employee	30	100000_≤_MI<_200000_cfa	82.1	1.82	96	106	8.2	7	1	3	1	3	1	1	1	1	Disagree	Agree	Disagree	Agree	Disagree	Agree	Disagree	Disagree	Disagree	Disagree	Disagree	Agree	Totally agree	Totally agree	Totally agree	Totally agree	Totally agree	Totally agree	Totally agree	Totally agree	Totally agree
2	41-60	Female	Widow/widower	Catholic	Primary	7	No	No	Yes	Traiting Diabetologist	Single Parent Family	Independent Worker	2	MI<100000_cfa	84.5	1.5	108	116	8.6	1	1	1	1	1	1	1	1	1	Agree	Agree	Disagree	Agree	Agree	Agree	Agree	Agree	Disagree	Agree	Do not agree	Agree	Strongly in disagreement	Slightly in disagreement	Strongly in disagreement	Slightly all right	Strongly in disagreement	Strongly in disagreement	Very strongly in disagreement	Strongly in disagreement	Very strongly in disagreement
2	41-60	Male	Married	Protestant/Evangelic	University	1	No	No	No		Monogamy	Governmental Employee	6	100000_≤_MI<_200000_cfa	87.2	1.7	90	104	8.7	2	4	4	3	2	2	2	2	1	Disagree	Agree	Disagree	Agree	Disagree	Agree	Disagree	Agree	Disagree	Agree	Agree	Agree	Slightly all right	Slightly all right	Slightly all right	Slightly all right	Neutral	Slightly all right	Slightly all right	Neutral	Slightly all right
2	41-60	Female	Married	Catholic	Secondary	15	No	No	Yes	Traiting Diabetologist	Monogamy	Independent Worker	7	MI<100000_cfa	66.7	1.715	83.5	94	11.1	2	1	1	1	1	1	7	1	1	Do not agree	Totally agree	Disagree	Totally agree	Disagree	Totally agree	Do not agree	Totally agree	Disagree	Totally agree	Do not agree	Totally agree	Totally agree	Totally agree	Absolutely okay	Totally agree	Totally agree	Neutral	Neutral	Totally agree	Neutral
2	41-60	Male	Married	Muslim	Secondary	5	Yes, but not everyday	No	Yes	Traiting Diabetologist	Polygamy	Non-governmental Employee	8	100000_≤_MI<_200000_cfa	116	1.8	132	115	9	1	1	3	4	3	1	3	1	5	Agree	Agree	Disagree	Agree	Disagree	Agree	Disagree	Agree	Disagree	Agree	Disagree	Agree	Totally agree	Totally agree	Totally agree	Slightly all right	Slightly all right	Slightly all right	Totally agree	Totally agree	Totally agree
2	41-60	Female	Married	Catholic	Secondary	5	No	No	Yes	Traiting Diabetologist	Monogamy	Governmental Employee	4	100000_≤_MI<_200000_cfa	88.9	1.58	106	117	7.7	7	1	2	1	2	3	5	1	5	Agree	Disagree	Disagree	Disagree	Disagree	Disagree	Agree	Agree	Agree	Disagree	Agree	Disagree	Totally agree	Totally agree	Strongly in disagreement	Strongly in disagreement	Totally agree	Slightly in disagreement	Slightly in disagreement	Slightly in disagreement	Slightly all right
2	41-60	Female	Married	Catholic	Primary	3	No	No	Yes	General Physician	Monogamy	Independent Worker	8	MI<100000_cfa	60.9	1.595	85.8	100.5	12.3	2	1	4	1	4	1	2	7	3	Disagree	Agree	Disagree	Agree	Agree	Agree	Disagree	Agree	Agree	Agree	Disagree	Agree	Totally agree	Totally agree	Totally agree	Totally agree	Totally agree	Slightly in disagreement	Slightly in disagreement	Totally agree	Strongly in disagreement
2	41-60	Male	Married	Catholic	Secondary	18	No	Sometimes	Yes	Traiting Diabetologist	Monogamy	Independent Worker	6	100000_≤_MI<_200000_cfa	65.7	1.732	91.4	94	7.3	7	2	2	1	2	5	5	1	3	Disagree	Agree	Disagree	Agree	Disagree	Agree	Disagree	Agree	Disagree	Agree	Disagree	Agree	Strongly in disagreement	Strongly in disagreement	Totally agree	Totally agree	Strongly in disagreement	Strongly in disagreement	Strongly in disagreement	Totally agree	Strongly in disagreement
2	41-60	Male	Married	Protestant/Evangelic	Secondary	1	No	No	No		Monogamy	Independent Worker	3	MI<100000_cfa	80.3	1.75	98.3	94.7	7.7	1	1	2	1	2	1	6	1	1	Disagree	Totally agree	Disagree	Totally agree	Disagree	Totally agree	Disagree	Totally agree	Disagree	Agree	Do not agree	Totally agree	Slightly all right	Totally agree	Slightly all right	Slightly all right	Totally agree	Slightly in disagreement	Slightly in disagreement	Slightly all right	Strongly in disagreement
2	41-60	Male	Married	Muslim	No formal education	2	Yes, everyday	No	Yes	Traiting Diabetologist	Polygamy	Independent Worker	7	100000_≤_MI<_200000_cfa	66.1	1.68	83	92	14	1	1	4	6	4	1	3	1	3	Agree	Agree	Disagree	Agree	Disagree	Agree	Disagree	Agree	Agree	Agree	Disagree	Agree	Totally agree	Totally agree	Totally agree	Totally agree	Totally agree	Totally agree	Totally agree	Totally agree	Totally agree
2	41-60	Female	Married	Muslim	No formal education	7	No	No	No		Polygamy	Independent Worker	10	MI<100000_cfa	90.6	1.59	96	120	11.3	1	1	1	1	1	4	3	1	2	Disagree	Agree	Disagree	Agree	Disagree	Agree	Disagree	Agree	Disagree	Agree	Disagree	Agree	Totally agree	Totally agree	Totally agree	Totally agree	Totally agree	Totally agree	Totally agree	Totally agree	Totally agree
2	41-60	Male	Married	Catholic	University	8	No	Sometimes	Yes	Traiting Diabetologist	Monogamy	Independent Worker	5	100000_≤_MI<_200000_cfa	75.8	1.7	77	100	9.5	1	2	1	2	1	2	3	1	6	Disagree	Agree	Disagree	Agree	Disagree	Agree	Disagree	Agree	Disagree	Agree	Disagree	Totally agree	Totally agree	Totally agree	Neutral	Neutral	Totally agree	Neutral	Neutral	Neutral	Neutral
2	41-60	Female	Married	Catholic	Secondary	1	No	No	No		Monogamy	Independent Worker	4	MI<100000_cfa	90.8	1.68	99	119	9.2	1	1	2	1	2	1	3	1	2	Agree	Disagree	Agree	Agree	Agree	Disagree	Disagree	Agree	Agree	Disagree	Agree	Disagree	Very strongly in disagreement	Very strongly in disagreement	Strongly in disagreement	Very strongly in disagreement	Very strongly in disagreement	Slightly all right	Slightly all right	Strongly in disagreement	Slightly all right
2	41-60	Female	Married	Catholic	Secondary	13	No	No	Yes	General Physician	Monogamy	Independent Worker	7	MI<100000_cfa	65	1.7	69	77	6.3	4	1	5	1	5	7	7	1	7	Totally agree	Totally agree	Do not agree	Totally agree	Do not agree	Totally agree	Disagree	Totally agree	Disagree	Agree	Disagree	Totally agree	Absolutely okay	Absolutely okay	Totally agree	Totally agree	Absolutely okay	Neutral	Neutral	Totally agree	Neutral
2	41-60	Female	Married	Catholic	Secondary	2	No	Sometimes	Yes	Traiting Diabetologist	Monogamy	Independent Worker	2	MI<100000_cfa	75.5	1.657	90.5	102.2	8	1	1	1	1	1	1	1	1	1	Disagree	Totally agree	Disagree	Totally agree	Totally agree	Totally agree	Disagree	Totally agree	Disagree	Totally agree	Do not agree	Totally agree	Absolutely okay	Absolutely okay	Absolutely okay	Totally agree	Absolutely okay	Neutral	Neutral	Totally agree	Neutral
3	41-60	Female	Married	Catholic	Secondary	18	No	No	Yes	Traiting Diabetologist	Monogamy	Governmental Employee	4	200000_≤_MI<_400000_cfa	85.2	1.6	97	115	9	7	5	2	1	3	1	7	1	7	Do not agree	Totally agree	Agree	Agree	Disagree	Totally agree	Do not agree	Agree	Totally agree	Totally agree	Do not agree	Totally agree	Absolutely okay	Absolutely okay	Absolutely okay	Absolutely okay	Absolutely okay	Neutral	Neutral	Totally agree	Neutral
3	41-60	Female	Married	Catholic	Secondary	10	No	No	Yes	Traiting Diabetologist	Monogamy	Unemployed	3	MI<100000_cfa	65.1	1.56	87.5	102.4	11.6	1	3	2	1	2	4	4	1	4	Disagree	Agree	Disagree	Agree	Disagree	Agree	Disagree	Agree	Disagree	Agree	Disagree	Agree	Totally agree	Totally agree	Totally agree	Totally agree	Totally agree	Strongly in disagreement	Strongly in disagreement	Totally agree	Strongly in disagreement
4	41-60	Female	Separated	Muslim	No formal education	10	No	No	Yes	Traiting Diabetologist	Monogamy	Independent Worker	2	100000_≤_MI<_200000_cfa	73.8	1.715	83.5	103	9.8	1	1	1	1	1	7	7	1	1	Totally agree	Totally agree	Do not agree	Totally agree	Do not agree	Totally agree	Totally agree	Totally agree	Do not agree	Totally agree	Do not agree	Totally agree	Absolutely okay	Absolutely okay	Slightly in disagreement	Absolutely okay	Absolutely okay	Strongly in disagreement	Strongly in disagreement	Strongly in disagreement	Strongly in disagreement
4	41-60	Female	Married	Protestant/Evangelic	Secondary	8	No	No	Yes	General Physician	Monogamy	Independent Worker	5	MI<100000_cfa	104	1.68	103	112	6.8	5	4	4	1	4	5	4	4	1	Do not agree	Totally agree	Disagree	Agree	Disagree	Totally agree	Agree	Agree	Disagree	Totally agree	Do not agree	Totally agree	Absolutely okay	Absolutely okay	Absolutely okay	Absolutely okay	Absolutely okay	Strongly in disagreement	Very strongly in disagreement	Totally agree	Very strongly in disagreement
4	41-60	Female	Married	Muslim	Secondary	1	No	Sometimes	Yes	Traiting Diabetologist	Polygamy	Independent Worker	2	100000_≤_MI<_200000_cfa	68.6	1.6	83	97.5	10.4	7	4	1	3	1	7	7	1	4	Do not agree	Agree	Do not agree	Totally agree	Do not agree	Totally agree	Agree	Agree	Do not agree	Totally agree	Do not agree	Totally agree	Absolutely okay	Absolutely okay	Slightly in disagreement	Absolutely okay	Absolutely okay	Slightly in disagreement	Strongly in disagreement	Slightly all right	Totally agree
4	41-60	Male	Married	Catholic	Secondary	1	No	Yes, but not everyday	Yes	Traiting Diabetologist	Monogamy	Governmental Employee	6	100000_≤_MI<_200000_cfa	92.8	1.775	105	104.2	7.2	7	3	1	1	1	3	7	1	1	Agree	Do not agree	Disagree	Totally agree	Do not agree	Totally agree	Do not agree	Totally agree	Do not agree	Totally agree	Do not agree	Totally agree	Absolutely okay	Absolutely okay	Slightly all right	Slightly all right	Absolutely okay	Slightly all right	Slightly all right	Totally agree	Totally agree
5	41-60	Male	Married	Protestant/Evangelic	University	15	No	Sometimes	Yes	Traiting Diabetologist	Monogamy	Non-governmental Employee	2	200000_≤_MI<_400000_cfa	86.8	1.76	97.3	103.2	4.8	4	2	1	1	2	2	5	1	1	Agree	Agree	Agree	Agree	Agree	Agree	Agree	Agree	Disagree	Totally agree	Do not agree	Totally agree	Totally agree	Totally agree	Totally agree	Totally agree	Totally agree	Totally agree	Totally agree	Slightly all right	Totally agree
6	41-60	Male	Married	Protestant/Evangelic	Secondary	2	No	Sometimes	Yes	Traiting Diabetologist	Single Parent Family	Independent Worker	8	100000_≤_MI<_200000_cfa	68.5	1.71	85	98.7	7	1	1	4	2	4	3	5	1	7	Totally agree	Totally agree	Do not agree	Totally agree	Do not agree	Totally agree	Disagree	Totally agree	Disagree	Agree	Disagree	Agree	Slightly all right	Slightly all right	Totally agree	Totally agree	Slightly all right	Neutral	Neutral	Totally agree	Neutral
6	41-60	Male	Married	Muslim	Secondary	13	No	Sometimes	Yes	Traiting Diabetologist	Monogamy	Independent Worker	8	MI<100000_cfa	68.7	1.75	85	94	8.8	1	1	1	1	1	6	1	1	1	Do not agree	Agree	Do not agree	Agree	Do not agree	Agree	Disagree	Totally agree	Disagree	Agree	Disagree	Agree	Totally agree	Totally agree	Totally agree	Totally agree	Totally agree	Slightly all right	Slightly all right	Totally agree	Slightly all right
6	41-60	Female	Married	Protestant/Evangelic	Secondary	10	No	Sometimes	Yes	Traiting Diabetologist	Polygamy	Governmental Employee	6	100000_≤_MI<_200000_cfa	85.4	1.53	99	111	6.2	1	2	1	1	1	5	7	1	1	Do not agree	Totally agree	Disagree	Totally agree	Do not agree	Totally agree	Disagree	Totally agree	Do not agree	Totally agree	Do not agree	Totally agree	Absolutely okay	Absolutely okay	Absolutely okay	Absolutely okay	Absolutely okay	Very strongly in disagreement	Strongly in disagreement	Absolutely okay	Slightly all right
6	41-60	Male	Married	Protestant/Evangelic	Secondary	8	No	Yes, but not everyday	Yes	Traiting Diabetologist	Polygamy	Independent Worker	7	MI<100000_cfa	72.3	1.772	88.1	95.8	8.7	2	1	3	1	2	2	6	1	3	Disagree	Agree	Disagree	Agree	Disagree	Totally agree	Disagree	Agree	Agree	Agree	Disagree	Totally agree	Totally agree	Totally agree	Slightly all right	Totally agree	Absolutely okay	Slightly all right	Slightly all right	Totally agree	Slightly all right
6	41-60	Female	Married	Catholic	No formal education	3	No	No	Yes	Traiting Diabetologist	Monogamy	Independent Worker	2	MI<100000_cfa	72.3	1.63	83	99	8.4	7	1	1	1	1	3	2	1	2	Disagree	Agree	Disagree	Agree	Disagree	Agree	Disagree	Agree	Disagree	Totally agree	Do not agree	Agree	Absolutely okay	Absolutely okay	Totally agree	Totally agree	Absolutely okay	Slightly all right	Slightly all right	Absolutely okay	Slightly all right
6	41-60	Male	Married	Muslim	Secondary	7	Sometimes	Sometimes	Yes	Traiting Diabetologist	Monogamy	Non-governmental Employee	3	100000_≤_MI<_200000_cfa	65.7	1.64	78.9	88.6	6.9	1	2	3	1	3	7	5	1	5	Agree	Agree	Disagree	Agree	Disagree	Agree	Disagree	Agree	Disagree	Agree	Disagree	Agree	Totally agree	Totally agree	Totally agree	Totally agree	Totally agree	Neutral	Neutral	Totally agree	Neutral
6	41-60	Male	Married	Catholic	University	8	No	Sometimes	Yes	Traiting Diabetologist	Monogamy	Independent Worker	2	100000_≤_MI<_200000_cfa	95.3	1.79	107.8	111.2	6.8	2	1	5	2	1	2	1	1	4	Disagree	Totally agree	Agree	Agree	Disagree	Agree	Agree	Agree	Disagree	Agree	Do not agree	Totally agree	Totally agree	Totally agree	Totally agree	Totally agree	Totally agree	Strongly in disagreement	Strongly in disagreement	Totally agree	Strongly in disagreement
6	41-60	Male	Married	Muslim	Secondary	4	No	No	Yes	General Physician	Monogamy	Independent Worker	4	MI<100000_cfa	78.5	1.66	80	95.2	6.2	1	1	4	1	4	7	7	1	7	Totally agree	Totally agree	Do not agree	Totally agree	Do not agree	Totally agree	Do not agree	Totally agree	Disagree	Agree	Do not agree	Totally agree	Totally agree	Totally agree	Absolutely okay	Absolutely okay	Totally agree	Very strongly in disagreement	Very strongly in disagreement	Absolutely okay	Very strongly in disagreement
1	41-60	Male	Married	Muslim	University	2	No	No	Yes	Traiting Diabetologist	Monogamy	Governmental Employee	8	MI≥_400000_cfa	98.6	1.82	110	105	5.9	1	2	7	1	7	1	2	1	7	Disagree	Agree	Disagree	Agree	Agree	Agree	Disagree	Agree	Disagree	Agree	Disagree	Agree	Totally agree	Totally agree	Totally agree	Totally agree	Totally agree	Totally agree	Totally agree	Totally agree	Totally agree
1	41-60	Male	Married	Eckankar	University	13	No	No	Yes	General Physician	Polygamy	Independent Worker	3	100000_≤_MI<_200000_cfa	94.6	1.62	120	109.6	7.8	1	6	6	1	5	1	4	1	2	Agree	Agree	Disagree	Agree	Disagree	Agree	Disagree	Agree	Disagree	Agree	Disagree	Agree	Totally agree	Totally agree	Totally agree	Totally agree	Totally agree	Very strongly in disagreement	Very strongly in disagreement	Totally agree	Strongly in disagreement
1	41-60	Male	Married	Catholic	Secondary	15	No	Sometimes	Yes	Dietitians/Nutritionists	Monogamy	Non-governmental Employee	6	200000_≤_MI<_400000_cfa	80.7	1.78	91	104	9.7	1	1	3	1	3	4	5	1	2	Totally agree	Agree	Agree	Agree	Disagree	Agree	Agree	Agree	Agree	Agree	Agree	Disagree	Totally agree	Totally agree	Slightly all right	Slightly all right	Totally agree	Very strongly in disagreement	Very strongly in disagreement	Slightly all right	Very strongly in disagreement
1	41-60	Female	Married	Catholic	Secondary	1	No	Sometimes	No		Polygamy	Independent Worker	4	MI<100000_cfa	81.9	1.615	95	117	6.6	1	1	2	1	2	6	4	1	4	Agree	Agree	Disagree	Totally agree	Disagree	Agree	Disagree	Totally agree	Agree	Agree	Disagree	Agree	Totally agree	Totally agree	Totally agree	Totally agree	Totally agree	Slightly in disagreement	Slightly in disagreement	Totally agree	Slightly all right
2	41-60	Female	Widow/widower	Muslim	No formal education	12	No	No	Yes	General Physician	Single Parent Family	Independent Worker	10	MI<100000_cfa	77.6	1.53	100	118	9	1	1	3	2	3	3	1	1	5	Disagree	Totally agree	Disagree	Totally agree	Totally agree	Totally agree	Disagree	Totally agree	Disagree	Totally agree	Do not agree	Totally agree	Slightly all right	Slightly all right	Totally agree	Totally agree	Slightly in disagreement	Totally agree	Slightly all right	Slightly all right	Slightly all right
2	41-60	Female	Married	Protestant/Evangelic	No formal education	13	No	No	Yes	General Physician	Polygamy	Independent Worker	2	MI<100000_cfa	70.4	1.619	88	96	9.9	4	1	1	1	1	2	4	1	1	Totally agree	Totally agree	Totally agree	Totally agree	Agree	Totally agree	Disagree	Totally agree	Agree	Agree	Disagree	Agree	Totally agree	Totally agree	Totally agree	Totally agree	Totally agree	Strongly in disagreement	Very strongly in disagreement	Very strongly in disagreement	Very strongly in disagreement
2	41-60	Female	Married	Catholic	No formal education	1	No	No	Yes	Traiting Diabetologist	Monogamy	Governmental Employee	3	100000_≤_MI<_200000_cfa	70.1	1.62	88.5	118.5	8.9	1	1	1	1	1	1	1	1	1	Agree	Disagree	Agree	Agree	Agree	Disagree	Disagree	Agree	Disagree	Agree	Disagree	Agree	Totally agree	Totally agree	Slightly all right	Slightly all right	Totally agree	Strongly in disagreement	Strongly in disagreement	Slightly all right	Strongly in disagreement
2	41-60	Female	Widow/widower	Catholic	Secondary	21	No	No	Yes	Traiting Diabetologist	Single Parent Family	Independent Worker	11	MI<100000_cfa	83.4	1.585	96	114	11.9	1	1	1	1	1	1	1	1	1	Agree	Agree	Disagree	Agree	Agree	Agree	Disagree	Agree	Disagree	Agree	Disagree	Agree	Totally agree	Slightly all right	Totally agree	Slightly all right	Totally agree	Slightly in disagreement	Strongly in disagreement	Totally agree	Neutral
2	41-60	Female	Widow/widower	Catholic	Primary	10	No	Sometimes	Yes	Traiting Diabetologist	Single Parent Family	Unemployed	1	MI<100000_cfa	73.8	1.635	85	112	8.1	1	1	2	3	2	1	4	1	3	Disagree	Agree	Disagree	Agree	Disagree	Agree	Disagree	Agree	Disagree	Agree	Disagree	Agree	Totally agree	Totally agree	Slightly all right	Slightly all right	Totally agree	Strongly in disagreement	Strongly in disagreement	Slightly all right	Strongly in disagreement
2	41-60	Male	Married	Catholic	Primary	23	No	Sometimes	Yes	Traiting Diabetologist	Polygamy	Independent Worker	7	MI<100000_cfa	70	1.76	83	93	7	5	1	1	1	1	4	6	1	5	Disagree	Agree	Disagree	Agree	Disagree	Agree	Disagree	Agree	Disagree	Agree	Disagree	Agree	Totally agree	Totally agree	Totally agree	Totally agree	Totally agree	Totally agree	Totally agree	Totally agree	Totally agree
2	41-60	Female	Married	Catholic	Primary	20	No	Sometimes	Yes	Traiting Diabetologist	Monogamy	Unemployed	6	MI<100000_cfa	78	1.63	98	88	8.6	1	1	2	2	2	3	5	1	3	Agree	Agree	Disagree	Agree	Agree	Agree	Agree	Agree	Agree	Agree	Agree	Disagree	Totally agree	Totally agree	Strongly in disagreement	Strongly in disagreement	Totally agree	Strongly in disagreement	Strongly in disagreement	Strongly in disagreement	Strongly in disagreement
2	41-60	Female	Married	Muslim	No formal education	1	No	No	Yes	Traiting Diabetologist	Polygamy	Independent Worker	2	MI<100000_cfa	49.4	1.58	74	93	6.9	1	1	3	1	3	4	2	1	3	Disagree	Agree	Disagree	Agree	Disagree	Agree	Disagree	Agree	Disagree	Agree	Disagree	Agree	Slightly all right	Slightly all right	Totally agree	Totally agree	Slightly all right	Slightly all right	Slightly all right	Totally agree	Slightly all right
4	41-60	Female	Married	Protestant/Evangelic	University	9	No	Yes, but not everyday	Yes	Traiting Diabetologist	Monogamy	Non-governmental Employee	2	MI≥_400000_cfa	60	1.54	89	98	7.8	3	1	5	1	3	3	3	1	1	Do not agree	Totally agree	Do not agree	Agree	Do not agree	Totally agree	Do not agree	Totally agree	Do not agree	Totally agree	Do not agree	Totally agree	Absolutely okay	Absolutely okay	Absolutely okay	Absolutely okay	Absolutely okay	Totally agree	Totally agree	Absolutely okay	Absolutely okay
5	41-60	Male	Widow/widower	Catholic	University	7	No	Sometimes	Yes	Traiting Diabetologist	Monogamy	Governmental Employee	3	200000_≤_MI<_400000_cfa	76.8	1.67	94	101.5	9.8	1	1	1	1	1	1	1	1	1	Totally agree	Agree	Disagree	Agree	Agree	Disagree	Disagree	Agree	Agree	Disagree	Disagree	Agree	Absolutely okay	Totally agree	Absolutely okay	Absolutely okay	Absolutely okay	Absolutely okay	Totally agree	Absolutely okay	Absolutely okay
6	41-60	Female	Married	Catholic	Primary	5	No	No	Yes	Traiting Diabetologist	Monogamy	Independent Worker	5	MI<100000_cfa	83.6	1.515	107	114	6.3	7	1	1	1	1	7	3	1	1	Do not agree	Totally agree	Do not agree	Totally agree	Do not agree	Totally agree	Do not agree	Totally agree	Do not agree	Totally agree	Do not agree	Totally agree	Absolutely okay	Absolutely okay	Absolutely okay	Absolutely okay	Absolutely okay	Very strongly in disagreement	Very strongly in disagreement	Absolutely okay	Slightly all right
6	41-60	Male	Married	Catholic	Secondary	8	No	No	Yes	Traiting Diabetologist	Monogamy	Non-governmental Employee	4	100000_≤_MI<_200000_cfa	79	1.74	82	97.5	8.3	4	1	4	1	4	7	7	1	7	Agree	Totally agree	Do not agree	Totally agree	Do not agree	Totally agree	Do not agree	Totally agree	Disagree	Agree	Do not agree	Totally agree	Absolutely okay	Absolutely okay	Absolutely okay	Absolutely okay	Absolutely okay	Slightly in disagreement	Slightly in disagreement	Absolutely okay	Slightly in disagreement
6	41-60	Male	Married	Catholic	Secondary	3	No	Sometimes	Yes	Traiting Diabetologist	Monogamy	Non-governmental Employee	5	MI<100000_cfa	88.4	1.66	108	104.5	6.5	3	4	1	1	1	1	7	1	2	Do not agree	Totally agree	Do not agree	Totally agree	Do not agree	Totally agree	Do not agree	Totally agree	Agree	Agree	Do not agree	Totally agree	Strongly in disagreement	Strongly in disagreement	Very strongly in disagreement	Strongly in disagreement	Totally agree	Very strongly in disagreement	Strongly in disagreement	Very strongly in disagreement	Strongly in disagreement
1	41-60	Female	Married	Catholic	Secondary	30	No	No	Yes	Traiting Diabetologist	Monogamy	Unemployed	4	MI<100000_cfa	65.2	1.65	108	111.4	7.6	5	3	2	1	2	2	6	1	5	Disagree	Agree	Disagree	Agree	Disagree	Agree	Disagree	Agree	Disagree	Agree	Disagree	Totally agree	Totally agree	Totally agree	Slightly all right	Slightly all right	Totally agree	Slightly all right	Totally agree	Slightly all right	Neutral
1	41-60	Female	Single	Eckankar	Secondary	5	No	Sometimes	Yes	Dietitians/Nutritionists	Polygamy	Independent Worker	2	MI<100000_cfa	97	1.62	109.5	118	14	1	1	4	1	4	1	6	1	4	Disagree	Disagree	Disagree	Agree	Disagree	Totally agree	Disagree	Agree	Disagree	Agree	Disagree	Totally agree	Neutral	Totally agree	Slightly all right	Totally agree	Slightly all right	Very strongly in disagreement	Strongly in disagreement	Very strongly in disagreement	Absolutely okay
2	41-60	Female	Married	Catholic	Primary	9	No	Sometimes	Yes	Dietitians/Nutritionists	Monogamy	Independent Worker	4	MI<100000_cfa	83.7	1.6	98.8	123	10.1	1	1	3	3	3	1	3	1	4	Disagree	Agree	Disagree	Agree	Agree	Agree	Disagree	Agree	Disagree	Agree	Disagree	Totally agree	Slightly all right	Very strongly in disagreement	Slightly in disagreement	Strongly in disagreement	Totally agree	Very strongly in disagreement	Slightly in disagreement	Slightly all right	Strongly in disagreement
2	41-60	Female	Married	Muslim	Secondary	1	No	No	No		Polygamy	Independent Worker	5	MI<100000_cfa	85	1.65	89	95	7.8	1	1	3	5	4	1	3	1	4	Agree	Agree	Disagree	Agree	Disagree	Agree	Disagree	Agree	Disagree	Agree	Disagree	Agree	Totally agree	Totally agree	Totally agree	Totally agree	Totally agree	Slightly all right	Slightly all right	Totally agree	Slightly all right
2	41-60	Female	Married	Protestant/Evangelic	Primary	5	No	Sometimes	Yes	Traiting Diabetologist	Monogamy	Independent Worker	1	MI<100000_cfa	71.81	1.75	88	102	10.2	2	1	3	1	3	5	6	1	5	Disagree	Agree	Disagree	Agree	Disagree	Agree	Disagree	Agree	Disagree	Agree	Disagree	Agree	Slightly all right	Slightly all right	Slightly all right	Slightly all right	Slightly all right	Slightly in disagreement	Slightly in disagreement	Slightly all right	Slightly in disagreement
2	41-60	Female	Married	Catholic	Secondary	5	No	No	No		Polygamy	Independent Worker	3	MI<100000_cfa	55.9	1.635	79	100	7.2	1	1	2	1	2	1	3	1	2	Agree	Agree	Disagree	Agree	Agree	Agree	Disagree	Agree	Agree	Agree	Disagree	Agree	Slightly all right	Slightly in disagreement	Slightly all right	Slightly in disagreement	Slightly in disagreement	Strongly in disagreement	Strongly in disagreement	Slightly all right	Strongly in disagreement
2	41-60	Female	Married	Protestant/Evangelic	Secondary	15	No	No	Yes	Dietitians/Nutritionists	Monogamy	Independent Worker	2	MI<100000_cfa	112.9	1.63	105	131	7.8	7	4	2	1	2	5	3	1	3	Disagree	Agree	Disagree	Agree	Disagree	Agree	Disagree	Agree	Disagree	Agree	Disagree	Agree	Totally agree	Totally agree	Totally agree	Totally agree	Totally agree	Slightly all right	Slightly all right	Totally agree	Slightly all right
2	41-60	Female	Widow/widower	Catholic	Secondary	2	No	Sometimes	Yes	Cardiologist	Single Parent Family	Independent Worker	3	MI<100000_cfa	88	1.68	94.5	113	5.6	3	1	3	2	3	3	2	7	5	Disagree	Agree	Totally agree	Totally agree	Do not agree	Totally agree	Disagree	Totally agree	Do not agree	Totally agree	Do not agree	Totally agree	Absolutely okay	Absolutely okay	Absolutely okay	Absolutely okay	Absolutely okay	Strongly in disagreement	Strongly in disagreement	Totally agree	Strongly in disagreement
2	41-60	Male	Married	Catholic	Primary	5	No	Yes, but not everyday	Yes	Traiting Diabetologist	Monogamy	Independent Worker	4	200000_≤_MI<_400000_cfa	114	1.775	122	124	7.4	1	1	2	1	2	2	1	1	3	Disagree	Agree	Agree	Agree	Agree	Agree	Disagree	Agree	Disagree	Agree	Disagree	Agree	Totally agree	Totally agree	Totally agree	Slightly all right	Totally agree	Slightly all right	Slightly all right	Slightly all right	Totally agree
2	41-60	Female	Married	Protestant/Evangelic	No formal education	10	No	Sometimes	Yes	Traiting Diabetologist	Polygamy	Independent Worker	4	MI<100000_cfa	81	1.62	96	105	9.7	4	1	2	1	2	1	3	1	1	Agree	Agree	Agree	Agree	Agree	Disagree	Disagree	Agree	Disagree	Agree	Disagree	Agree	Totally agree	Totally agree	Strongly in disagreement	Strongly in disagreement	Totally agree	Strongly in disagreement	Strongly in disagreement	Slightly all right	Totally agree
2	41-60	Female	Married	Catholic	Secondary	5	Yes, but not everyday	Yes, but not everyday	Yes	Dietitians/Nutritionists	Monogamy	Non-governmental Employee	3	MI<100000_cfa	71.8	1.716	83	99.5	8.6	2	3	3	3	3	3	3	3	3	Disagree	Agree	Disagree	Agree	Agree	Agree	Agree	Agree	Agree	Disagree	Disagree	Agree	Totally agree	Totally agree	Totally agree	Totally agree	Totally agree	Totally agree	Neutral	Neutral	Neutral
2	41-60	Female	Separated	Muslim	Primary	7	No	No	No		Single Parent Family	Unemployed	2	MI<100000_cfa	66.3	1.56	99	98	7.5	1	1	2	1	2	1	2	1	1	Agree	Agree	Agree	Agree	Disagree	Agree	Disagree	Disagree	Agree	Agree	Disagree	Agree	Totally agree	Totally agree	Slightly all right	Slightly all right	Totally agree	Totally agree	Slightly all right	Slightly all right	Totally agree
3	41-60	Male	Married	Catholic	Primary	5	No	Sometimes	No		Monogamy	Governmental Employee	4	MI<100000_cfa	81	1.71	100	104	9.7	1	1	2	2	2	4	2	1	2	Disagree	Agree	Agree	Agree	Disagree	Agree	Agree	Disagree	Disagree	Disagree	Agree	Disagree	Neutral	Neutral	Slightly all right	Neutral	Slightly in disagreement	Neutral	Neutral	Neutral	Slightly in disagreement
4	41-60	Female	Married	Catholic	Secondary	7	No	Sometimes	Yes	Traiting Diabetologist	Monogamy	Independent Worker	1	100000_≤_MI<_200000_cfa	74.7	1.67	88.5	105	6.1	2	3	2	1	3	3	4	1	1	Disagree	Agree	Disagree	Disagree	Disagree	Agree	Disagree	Agree	Disagree	Agree	Agree	Agree	Totally agree	Totally agree	Totally agree	Absolutely okay	Totally agree	Slightly all right	Slightly all right	Totally agree	Slightly all right
4	41-60	Male	Married	Protestant/Evangelic	Secondary	21	No	Sometimes	Yes	Traiting Diabetologist	Monogamy	Independent Worker	2	MI≥_400000_cfa	64.9	1.65	85	93.3	8.7	7	7	2	1	2	3	6	3	1	Do not agree	Totally agree	Totally agree	Totally agree	Do not agree	Totally agree	Disagree	Totally agree	Do not agree	Totally agree	Do not agree	Totally agree	Absolutely okay	Absolutely okay	Absolutely okay	Absolutely okay	Absolutely okay	Neutral	Neutral	Absolutely okay	Slightly all right
6	41-60	Male	Married	Muslim	Primary	10	Yes, but not everyday	No	Yes	General Physician	Polygamy	Independent Worker	5	MI<100000_cfa	76.9	1.72	82	99.5	7.5	1	1	4	1	4	7	3	1	3	Agree	Totally agree	Do not agree	Totally agree	Do not agree	Totally agree	Disagree	Totally agree	Disagree	Agree	Do not agree	Totally agree	Absolutely okay	Absolutely okay	Absolutely okay	Absolutely okay	Absolutely okay	Slightly all right	Slightly all right	Absolutely okay	Slightly all right
6	41-60	Female	Married	Catholic	Primary	7	Sometimes	Yes, but not everyday	Yes	Traiting Diabetologist	Monogamy	Independent Worker	6	MI<100000_cfa	72.3	1.653	87.8	100.3	8.1	1	2	1	1	1	7	7	1	7	Agree	Agree	Disagree	Agree	Disagree	Agree	Disagree	Agree	Disagree	Agree	Disagree	Agree	Absolutely okay	Absolutely okay	Absolutely okay	Absolutely okay	Absolutely okay	Very strongly in disagreement	Very strongly in disagreement	Totally agree	Very strongly in disagreement
1	41-60	Female	Widow/widower	Ekanckar	Secondary	11	No	No	Yes	General Physician	Monogamy	Independent Worker	9	MI<100000_cfa	79.2	1.56	90.4	114.2	6.2	1	1	5	1	1	6	7	2	1	Agree	Totally agree	Do not agree	Totally agree	Agree	Totally agree	Do not agree	Totally agree	Disagree	Totally agree	Do not agree	Totally agree	Totally agree	Totally agree	Totally agree	Absolutely okay	Totally agree	Slightly all right	Slightly all right	Absolutely okay	Neutral
1	41-60	Male	Married	Animist	Secondary	1	No	No	No		Monogamy	Independent Worker	12	MI<100000_cfa	60.5	1.685	87	92.5	7.1	1	1	1	1	1	2	7	1	1	Disagree	Agree	Agree	Agree	Do not agree	Agree	Disagree	Agree	Disagree	Agree	Totally agree	Totally agree	Totally agree	Totally agree	Totally agree	Totally agree	Totally agree	Neutral	Neutral	Totally agree	Neutral
2	41-60	Female	Married	Catholic	Secondary	20	No	Sometimes	Yes	Dietitians/Nutritionists	Monogamy	Retired	2	MI<100000_cfa	64	1.56	84	98	11.6	2	1	3	1	3	5	7	1	5	Disagree	Agree	Disagree	Agree	Disagree	Agree	Disagree	Agree	Disagree	Agree	Disagree	Agree	Totally agree	Totally agree	Totally agree	Totally agree	Totally agree	Strongly in disagreement	Strongly in disagreement	Totally agree	Strongly in disagreement
2	41-60	Female	Married	Catholic	No formal education	10	No	Sometimes	Yes	Traiting Diabetologist	Monogamy	Independent Worker	5	MI<100000_cfa	67.8	1.57	86	103	10	1	1	1	1	1	4	6	1	6	Disagree	Agree	Disagree	Agree	Disagree	Agree	Disagree	Agree	Disagree	Agree	Disagree	Agree	Totally agree	Totally agree	Totally agree	Totally agree	Totally agree	Slightly all right	Slightly all right	Totally agree	Slightly all right
2	41-60	Female	Married	Muslim	No formal education	2	No	No	No		Polygamy	Non-governmental Employee	7	MI<100000_cfa	101.5	1.6	97	118	7.1	1	2	2	4	2	2	2	1	3	Agree	Disagree	Agree	Do not agree	Disagree	Do not agree	Disagree	Disagree	Agree	Disagree	Agree	Agree	Slightly in disagreement	Absolutely okay	Slightly in disagreement	Totally agree	Totally agree	Neutral	Slightly all right	Slightly in disagreement	Neutral
2	41-60	Female	Married	Muslim	No formal education	1	No	Sometimes	No		Monogamy	Independent Worker	3	MI<100000_cfa	81.2	1.51	101	114	6.3	1	1	2	1	2	1	3	1	2	Disagree	Totally agree	Disagree	Agree	Disagree	Agree	Disagree	Agree	Disagree	Agree	Disagree	Agree	Slightly all right	Neutral	Slightly all right	Slightly in disagreement	Slightly in disagreement	Slightly in disagreement	Strongly in disagreement	Slightly all right	Slightly in disagreement
2	41-60	Female	Married	Catholic	No formal education	8	No	Sometimes	Yes	Traiting Diabetologist	Monogamy	Independent Worker	10	200000_≤_MI<_400000_cfa	62.4	1.69	77	85	12.6	1	1	2	4	2	1	5	1	5	Agree	Disagree	Agree	Agree	Agree	Disagree	Disagree	Agree	Agree	Disagree	Agree	Disagree	Slightly all right	Slightly all right	Strongly in disagreement	Strongly in disagreement	Slightly all right	Strongly in disagreement	Strongly in disagreement	Strongly in disagreement	Slightly all right
2	41-60	Female	Widow/widower	Catholic	Secondary	1	No	No	No		Single Parent Family	Independent Worker	10	100000_≤_MI<_200000_cfa	116	1.59	113	139	9	1	1	2	1	2	1	5	1	7	Agree	Agree	Agree	Agree	Agree	Agree	Agree	Agree	Agree	Agree	Agree	Agree	Strongly in disagreement	Strongly in disagreement	Strongly in disagreement	Strongly in disagreement	Strongly in disagreement	Strongly in disagreement	Strongly in disagreement	Strongly in disagreement	Slightly in disagreement
2	41-60	Male	Married	Protestant/Evangelic	Secondary	20	No	Sometimes	Yes	General Physician	Monogamy	Independent Worker	3	MI<100000_cfa	62.8	1.778	80.2	86.5	6.8	1	1	1	2	2	1	5	1	4	Disagree	Totally agree	Disagree	Agree	Disagree	Totally agree	Disagree	Agree	Disagree	Agree	Disagree	Totally agree	Absolutely okay	Totally agree	Totally agree	Totally agree	Totally agree	Totally agree	Absolutely okay	Totally agree	Totally agree
2	41-60	Male	Married	Catholic	Secondary	17	No	Sometimes	Yes	Traiting Diabetologist	Monogamy	Non-governmental Employee	6	MI<100000_cfa	65.3	1.7	90	93	7.3	7	1	1	1	1	5	7	1	1	Disagree	Disagree	Disagree	Agree	Disagree	Agree	Disagree	Agree	Disagree	Agree	Disagree	Agree	Totally agree	Totally agree	Slightly all right	Totally agree	Totally agree	Strongly in disagreement	Strongly in disagreement	Totally agree	Strongly in disagreement
2	41-60	Female	Widow/widower	Protestant/Evangelic	No formal education	4	No	No	Yes	Dietitians/Nutritionists	Polygamy	Non-governmental Employee	2	MI<100000_cfa	70	1.64	95	102	9.3	1	1	4	2	5	1	6	1	6	Disagree	Agree	Disagree	Agree	Disagree	Agree	Disagree	Agree	Disagree	Agree	Disagree	Agree	Totally agree	Totally agree	Slightly all right	Slightly all right	Totally agree	Slightly in disagreement	Strongly in disagreement	Slightly all right	Strongly in disagreement
3	41-60	Female	Married	Catholic	Secondary	15	No	Sometimes	Yes	Traiting Diabetologist	Polygamy	Unemployed	2	MI<100000_cfa	72.1	1.512	86.4	116.3	9.2	4	2	2	1	2	2	7	1	3	Disagree	Agree	Agree	Agree	Disagree	Agree	Agree	Agree	Disagree	Disagree	Disagree	Agree	Slightly all right	Slightly all right	Strongly in disagreement	Slightly all right	Slightly all right	Very strongly in disagreement	Very strongly in disagreement	Slightly in disagreement	Very strongly in disagreement
4	41-60	Male	Married	Muslim	University	10	No	Sometimes	Yes	Traiting Diabetologist	Polygamy	Unemployed	10	MI<100000_cfa	84	1.65	100	109	10.4	1	1	1	1	1	1	2	1	1	Disagree	Agree	Agree	Agree	Agree	Agree	Disagree	Agree	Disagree	Agree	Disagree	Agree	Totally agree	Totally agree	Slightly all right	Totally agree	Totally agree	Totally agree	Totally agree	Totally agree	Totally agree
4	41-60	Male	Separated	Animist	Secondary	1	No	Sometimes	Yes	Traiting Diabetologist	Monogamy	Retired	14	MI<100000_cfa	43.9	1.66	74.4	82.2	6.5	5	2	2	1	2	2	7	2	1	Disagree	Agree	Disagree	Agree	Disagree	Agree	Disagree	Agree	Disagree	Totally agree	Totally agree	Totally agree	Totally agree	Totally agree	Slightly all right	Slightly all right	Totally agree	Slightly all right	Slightly all right	Totally agree	Slightly all right
5	41-60	Female	Married	Catholic	University	18	No	Sometimes	Yes	Traiting Diabetologist	Monogamy	Retired	6	MI<100000_cfa	88.1	1.59	105	119	6.9	6	5	1	1	1	1	6	1	1	Do not agree	Agree	Disagree	Agree	Agree	Agree	Disagree	Agree	Disagree	Agree	Disagree	Agree	Totally agree	Totally agree	Totally agree	Totally agree	Totally agree	Totally agree	Totally agree	Totally agree	Totally agree
6	41-60	Male	Married	Muslim	Secondary	5	No	Yes, but not everyday	Yes	Traiting Diabetologist	Monogamy	Independent Worker	12	100000_≤_MI<_200000_cfa	78.5	1.71	58	64	6.5	1	1	1	1	1	1	6	1	6	Disagree	Totally agree	Disagree	Agree	Disagree	Agree	Disagree	Agree	Disagree	Agree	Disagree	Agree	Totally agree	Totally agree	Totally agree	Totally agree	Slightly all right	Totally agree	Slightly all right	Totally agree	Neutral
6	41-60	Female	Married	Muslim	Primary	27	No	No	Yes	Traiting Diabetologist	Polygamy	Independent Worker	17	200000_≤_MI<_400000_cfa	101.3	1.859	109	110	7.3	6	3	4	1	4	6	6	1	2	Disagree	Agree	Disagree	Agree	Disagree	Agree	Disagree	Agree	Disagree	Agree	Agree	Agree	Totally agree	Totally agree	Totally agree	Totally agree	Totally agree	Totally agree	Totally agree	Totally agree	Totally agree
6	41-60	Male	Married	Muslim	Secondary	5	Yes, everyday	Yes, but not everyday	Yes	Traiting Diabetologist	Monogamy	Retired	7	MI<100000_cfa	62.6	1.63	82.4	90.4	9.7	1	1	2	1	2	7	2	1	3	Agree	Totally agree	Do not agree	Totally agree	Do not agree	Totally agree	Disagree	Totally agree	Disagree	Do not agree	Disagree	Totally agree	Absolutely okay	Absolutely okay	Absolutely okay	Absolutely okay	Absolutely okay	Absolutely okay	Absolutely okay	Absolutely okay	Absolutely okay
6	41-60	Female	Separated	Muslim	Primary	1	No	No	Yes	Traiting Diabetologist	Polygamy	Independent Worker	2	100000_≤_MI<_200000_cfa	88.2	1.602	99	117	6.6	7	1	1	1	1	7	2	1	4	Disagree	Agree	Agree	Totally agree	Disagree	Agree	Disagree	Totally agree	Disagree	Totally agree	Disagree	Agree	Totally agree	Slightly all right	Slightly all right	Slightly all right	Slightly all right	Slightly all right	Strongly in disagreement	Slightly all right	Slightly all right
6	41-60	Male	Married	Muslim	University	15	No	No	Yes	Traiting Diabetologist	Monogamy	Non-governmental Employee	20	MI≥_400000_cfa	74.1	1.73	95.5	106	9.8	5	2	1	1	1	2	6	1	1	Disagree	Agree	Disagree	Agree	Disagree	Agree	Disagree	Agree	Disagree	Agree	Disagree	Agree	Totally agree	Totally agree	Totally agree	Totally agree	Totally agree	Totally agree	Totally agree	Totally agree	Totally agree
1	41-60	Female	Married	Muslim	Secondary	5	No	Sometimes	Yes	Dietitians/Nutritionists	Monogamy	Governmental Employee	5	MI≥_400000_cfa	78.7	1.61	108	102	7.8	7	1	2	1	2	1	2	1	1	Agree	Agree	Disagree	Agree	Agree	Agree	Disagree	Agree	Disagree	Agree	Disagree	Agree	Slightly all right	Slightly all right	Slightly all right	Slightly all right	Slightly all right	Neutral	Neutral	Slightly all right	Neutral
1	41-60	Female	Widow/widower	Catholic	Secondary	8	No	Sometimes	Yes	General Physician	Monogamy	Independent Worker	3	MI<100000_cfa	90.2	1.625	101	114	10.4	6	1	2	1	2	2	2	1	1	Disagree	Agree	Do not agree	Agree	Disagree	Totally agree	Disagree	Agree	Do not agree	Agree	Do not agree	Agree	Absolutely okay	Totally agree	Totally agree	Totally agree	Totally agree	Neutral	Neutral	Totally agree	Neutral
2	41-60	Male	Married	Muslim	No formal education	40	No	Sometimes	Yes	Traiting Diabetologist	Monogamy	Independent Worker	4	100000_≤_MI<_200000_cfa	66	1.705	88	93	9.8	1	2	3	1	3	1	2	1	2	Agree	Agree	Disagree	Agree	Disagree	Agree	Disagree	Disagree	Agree	Disagree	Disagree	Agree	Strongly in disagreement	Strongly in disagreement	Slightly in disagreement	Slightly in disagreement	Neutral	Slightly in disagreement	Slightly all right	Slightly in disagreement	Strongly in disagreement
2	41-60	Female	Widow/widower	Muslim	No formal education	4	No	No	Yes	General Physician	Polygamy	Independent Worker	4	MI<100000_cfa	71.6	1.71	67	98	8.4	5	1	1	1	1	4	1	1	1	Do not agree	Agree	Disagree	Agree	Do not agree	Totally agree	Disagree	Totally agree	Do not agree	Totally agree	Disagree	Totally agree	Totally agree	Strongly in disagreement	Totally agree	Strongly in disagreement	Very strongly in disagreement	Neutral	Neutral	Strongly in disagreement	Neutral
2	41-60	Female	Married	Catholic	Secondary	2	No	No	Yes	Traiting Diabetologist	Monogamy	Independent Worker	4	MI<100000_cfa	49.5	1.455	71	90	10.6	1	5	3	1	5	3	5	1	2	Disagree	Totally agree	Disagree	Totally agree	Disagree	Totally agree	Disagree	Agree	Disagree	Agree	Disagree	Totally agree	Totally agree	Totally agree	Totally agree	Totally agree	Absolutely okay	Neutral	Neutral	Totally agree	Neutral
2	41-60	Female	Widow/widower	Catholic	Secondary	8	No	Sometimes	Yes	Dietitians/Nutritionists	Single Parent Family	Independent Worker	2	MI<100000_cfa	74.1	1.67	87	105	8	4	1	3	3	3	1	2	1	2	Agree	Agree	Agree	Agree	Agree	Agree	Disagree	Agree	Disagree	Agree	Agree	Disagree	Slightly all right	Slightly all right	Slightly in disagreement	Strongly in disagreement	Totally agree	Very strongly in disagreement	Very strongly in disagreement	Neutral	Very strongly in disagreement
2	41-60	Male	Separated	Protestant/Evangelic	Secondary	3	No	Sometimes	Yes	General Physician	Single Parent Family	Non-governmental Employee	4	100000_≤_MI<_200000_cfa	80	1.76	100	95	8.3	1	1	3	1	3	1	5	1	3	Agree	Disagree	Disagree	Agree	Agree	Disagree	Disagree	Disagree	Agree	Agree	Agree	Disagree	Strongly in disagreement	Strongly in disagreement	Slightly in disagreement	Slightly in disagreement	Strongly in disagreement	Neutral	Slightly all right	Strongly in disagreement	Neutral
2	41-60	Female	Married	Catholic	Secondary	15	No	Sometimes	Yes	Traiting Diabetologist	Monogamy	Independent Worker	5	MI<100000_cfa	75.2	1.589	88	108	8.5	6	1	2	1	2	1	7	1	1	Totally agree	Totally agree	Totally agree	Totally agree	Totally agree	Totally agree	Totally agree	Totally agree	Disagree	Agree	Agree	Agree	Totally agree	Totally agree	Totally agree	Slightly all right	Slightly all right	Neutral	Neutral	Totally agree	Neutral
2	41-60	Female	Married	Catholic	Secondary	15	No	No	Yes	General Physician	Monogamy	Independent Worker	10	100000_≤_MI<_200000_cfa	72	1.73	68.5	75.7	7.8	1	1	3	1	3	7	7	1	7	Totally agree	Agree	Disagree	Agree	Disagree	Agree	Disagree	Agree	Agree	Agree	Disagree	Agree	Totally agree	Totally agree	Totally agree	Totally agree	Totally agree	Very strongly in disagreement	Very strongly in disagreement	Totally agree	Very strongly in disagreement
2	41-60	Female	Married	Catholic	Primary	8	No	No	Yes	Traiting Diabetologist	Monogamy	Independent Worker	3	MI<100000_cfa	51	1.52	98	93.5	11.9	1	1	4	3	4	1	6	1	4	Do not agree	Agree	Agree	Agree	Disagree	Agree	Disagree	Agree	Disagree	Agree	Agree	Agree	Totally agree	Totally agree	Totally agree	Totally agree	Totally agree	Totally agree	Neutral	Slightly all right	Slightly all right
2	41-60	Male	Single	Celestial	University	10	No	Sometimes	Yes	Traiting Diabetologist	Polygamy	Non-governmental Employee	9	100000_≤_MI<_200000_cfa	81.7	1.692	96.5	110	9.4	2	1	7	4	4	4	4	1	5	Agree	Agree	Disagree	Agree	Agree	Agree	Agree	Agree	Disagree	Agree	Disagree	Disagree	Totally agree	Totally agree	Slightly all right	Slightly all right	Totally agree	Slightly all right	Slightly all right	Slightly all right	Slightly all right
3	41-60	Male	Married	Catholic	University	2	No	No	No		Monogamy	Retired	2	100000_≤_MI<_200000_cfa	97	1.71	100	120	7.2	2	2	2	2	2	3	3	4	2	Agree	Disagree	Agree	Disagree	Disagree	Agree	Agree	Agree	Agree	Disagree	Disagree	Disagree	Neutral	Neutral	Neutral	Neutral	Neutral	Neutral	Slightly all right	Neutral	Neutral
3	41-60	Female	Widow/widower	Catholic	No formal education	9	No	No	Yes	Traiting Diabetologist	Monogamy	Independent Worker	5	100000_≤_MI<_200000_cfa	76.4	1.63	92.7	104.6	13.4	1	1	3	1	3	3	7	1	5	Disagree	Agree	Disagree	Agree	Disagree	Agree	Disagree	Agree	Disagree	Agree	Disagree	Totally agree	Absolutely okay	Absolutely okay	Neutral	Neutral	Absolutely okay	Neutral	Neutral	Neutral	Neutral
5	41-60	Male	Married	Muslim	University	20	No	No	Yes	Dietitians/Nutritionists	Monogamy	Independent Worker	5	MI≥_400000_cfa	89.9	1.775	99.4	111	6.7	1	7	1	1	1	1	7	6	4	Do not agree	Totally agree	Agree	Totally agree	Agree	Agree	Agree	Agree	Do not agree	Totally agree	Disagree	Totally agree	Absolutely okay	Absolutely okay	Absolutely okay	Absolutely okay	Absolutely okay	Totally agree	Totally agree	Absolutely okay	Strongly in disagreement
5	41-60	Female	Married	Catholic	Secondary	6	No	No	Yes	A nutritionist friend	Polygamy	Independent Worker	2	MI<100000_cfa	92.6	1.646	108.8	118.1	6.6	1	1	2	1	2	2	6	1	1	Disagree	Totally agree	Totally agree	Totally agree	Disagree	Agree	Disagree	Totally agree	Disagree	Agree	Do not agree	Disagree	Totally agree	Totally agree	Totally agree	Totally agree	Totally agree	Neutral	Neutral	Totally agree	Totally agree
5	41-60	Female	Widow/widower	Catholic	Secondary	9	No	Sometimes	Yes	Traiting Diabetologist	Monogamy	Retired	2	MI<100000_cfa	81.7	1.64	95	108	6.7	6	5	4	1	4	3	7	1	3	Agree	Disagree	Totally agree	Totally agree	Disagree	Agree	Disagree	Totally agree	Totally agree	Agree	Disagree	Agree	Absolutely okay	Totally agree	Slightly in disagreement	Totally agree	Absolutely okay	Strongly in disagreement	Very strongly in disagreement	Totally agree	Strongly in disagreement
6	41-60	Female	Married	Catholic	Primary	23	No	No	Yes	Traiting Diabetologist	Monogamy	Independent Worker	6	MI<100000_cfa	54.4	1.51	84	94	8.8	4	1	1	1	1	7	7	1	7	Disagree	Agree	Do not agree	Totally agree	Do not agree	Totally agree	Do not agree	Totally agree	Do not agree	Totally agree	Do not agree	Totally agree	Totally agree	Totally agree	Totally agree	Totally agree	Totally agree	Very strongly in disagreement	Very strongly in disagreement	Totally agree	Slightly all right
1	41-60	Male	Married	Catholic	University	16	No	Sometimes	No		Monogamy	Independent Worker	6	MI<100000_cfa	65.6	1.75	78	89	5.7	1	4	4	2	4	7	3	2	1	Totally agree	Totally agree	Do not agree	Totally agree	Disagree	Totally agree	Disagree	Agree	Do not agree	Agree	Do not agree	Totally agree	Absolutely okay	Absolutely okay	Totally agree	Absolutely okay	Absolutely okay	Neutral	Slightly all right	Absolutely okay	Totally agree
2	41-60	Female	Married	Protestant/Evangelic	Primary	20	No	No	Yes	Dietitians/Nutritionists	Monogamy	Unemployed	4	MI<100000_cfa	126.7	1.543	95	80	4.9	6	5	4	1	4	1	2	1	2	Agree	Agree	Disagree	Agree	Disagree	Agree	Disagree	Agree	Agree	Agree	Disagree	Agree	Totally agree	Totally agree	Totally agree	Totally agree	Totally agree	Slightly in disagreement	Strongly in disagreement	Totally agree	Slightly in disagreement
2	41-60	Male	Separated	Animist	Secondary	4	No	No	Yes	Traiting Diabetologist	Monogamy	Independent Worker	2	MI<100000_cfa	101.9	1.81	110	112	7.7	6	1	1	2	1	2	2	1	2	Agree	Agree	Disagree	Agree	Disagree	Agree	Disagree	Agree	Disagree	Agree	Disagree	Agree	Totally agree	Totally agree	Totally agree	Totally agree	Totally agree	Absolutely okay	Totally agree	Totally agree	Totally agree
2	41-60	Female	Widow/widower	Protestant/Evangelic	Primary	19	No	No	Yes	Traiting Diabetologist	Single Parent Family	Unemployed	2	MI<100000_cfa	73.1	1.572	93	104	10.6	2	1	1	1	1	2	6	1	3	Do not agree	Agree	Disagree	Agree	Disagree	Agree	Disagree	Agree	Disagree	Agree	Disagree	Agree	Strongly in disagreement	Slightly all right	Totally agree	Totally agree	Totally agree	Neutral	Neutral	Totally agree	Neutral
2	41-60	Female	Married	Muslim	No formal education	2	No	No	Yes	General Physician	Monogamy	Non-governmental Employee	6	MI<100000_cfa	60.7	1.7	79	98	11	1	2	2	4	4	3	2	2	2	Disagree	Agree	Disagree	Agree	Disagree	Agree	Disagree	Agree	Disagree	Agree	Disagree	Agree	Neutral	Neutral	Neutral	Neutral	Neutral	Neutral	Neutral	Slightly in disagreement	Neutral
2	41-60	Male	Married	Celestial	University	4	No	No	Yes	Traiting Diabetologist	Monogamy	Retired	7	100000_≤_MI<_200000_cfa	77.1	1.8	98	95	5.3	5	3	5	1	5	4	2	1	4	Disagree	Agree	Disagree	Agree	Disagree	Agree	Disagree	Agree	Agree	Agree	Disagree	Agree	Totally agree	Totally agree	Totally agree	Totally agree	Totally agree	Totally agree	Slightly all right	Neutral	Totally agree
2	41-60	Male	Married	Catholic	Secondary	1	No	Sometimes	No		Monogamy	Independent Worker	4	100000_≤_MI<_200000_cfa	72.6	1.74	98	96.5	10.9	1	4	2	1	2	2	5	1	1	Do not agree	Totally agree	Agree	Totally agree	Agree	Disagree	Disagree	Totally agree	Disagree	Totally agree	Totally agree	Totally agree	Absolutely okay	Absolutely okay	Absolutely okay	Absolutely okay	Absolutely okay	Strongly in disagreement	Very strongly in disagreement	Absolutely okay	Strongly in disagreement
2	41-60	Female	Single	Protestant/Evangelic	Primary	24	No	Sometimes	Yes	Traiting Diabetologist	Polygamy	Retired	3	MI<100000_cfa	63.9	1.505	86	97	6.6	6	3	1	1	7	5	6	5	4	Agree	Agree	Disagree	Agree	Disagree	Agree	Disagree	Agree	Agree	Agree	Disagree	Agree	Absolutely okay	Absolutely okay	Absolutely okay	Absolutely okay	Absolutely okay	Totally agree	Totally agree	Absolutely okay	Totally agree
2	41-60	Male	Married	Catholic	No formal education	2	No	Sometimes	No		Monogamy	Independent Worker	5	100000_≤_MI<_200000_cfa	106	1.77	111	116	6.5	1	2	2	2	2	1	4	1	2	Agree	Agree	Disagree	Disagree	Agree	Disagree	Agree	Agree	Agree	Disagree	Agree	Disagree	Totally agree	Slightly all right	Strongly in disagreement	Strongly in disagreement	Slightly all right	Slightly in disagreement	Neutral	Strongly in disagreement	Slightly in disagreement
2	41-60	Female	Widow/widower	Catholic	No formal education	15	No	No	Yes	Dietitians/Nutritionists	Single Parent Family	Independent Worker	3	MI<100000_cfa	68.2	1.64	114	112.5	10.1	5	2	2	1	2	3	1	1	4	Agree	Disagree	Agree	Agree	Agree	Disagree	Agree	Disagree	Agree	Agree	Agree	Disagree	Slightly all right	Slightly all right	Slightly all right	Slightly all right	Slightly all right	Slightly all right	Neutral	Slightly all right	Slightly all right
2	41-60	Female	Widow/widower	Catholic	No formal education	15	No	No	Yes	General Physician	Monogamy	Independent Worker	2	MI<100000_cfa	66.7	1.51	80	87	7.5	1	1	2	1	2	3	1	1	3	Agree	Agree	Agree	Agree	Agree	Disagree	Agree	Agree	Disagree	Agree	Disagree	Agree	Slightly all right	Slightly all right	Slightly all right	Slightly all right	Slightly all right	Slightly all right	Slightly all right	Slightly all right	Slightly all right
2	41-60	Female	Married	Catholic	Secondary	16	No	No	No		Polygamy	Unemployed	9	MI<100000_cfa	86	1.69	119	100	9.2	1	1	1	2	1	1	5	1	2	Agree	Agree	Disagree	Agree	Disagree	Agree	Disagree	Agree	Agree	Agree	Disagree	Agree	Strongly in disagreement	Strongly in disagreement	Slightly all right	Slightly all right	Totally agree	Slightly all right	Slightly all right	Totally agree	Neutral
2	41-60	Female	Widow/widower	Muslim	No formal education	18	No	No	Yes	Traiting Diabetologist	Single Parent Family	Unemployed	3	MI<100000_cfa	57.8	1.62	83	95	8.3	3	2	4	3	4	1	4	1	3	Agree	Agree	Disagree	Agree	Disagree	Agree	Disagree	Agree	Agree	Agree	Disagree	Agree	Totally agree	Totally agree	Totally agree	Totally agree	Totally agree	Totally agree	Totally agree	Totally agree	Totally agree
2	41-60	Male	Married	Catholic	University	15	No	Sometimes	Yes	General Physician	Monogamy	Retired	5	100000_≤_MI<_200000_cfa	47.8	1.65	75.8	87	7.6	1	1	5	1	5	7	7	1	7	Totally agree	Totally agree	Disagree	Totally agree	Disagree	Totally agree	Disagree	Totally agree	Do not agree	Totally agree	Do not agree	Totally agree	Absolutely okay	Absolutely okay	Absolutely okay	Absolutely okay	Absolutely okay	Strongly in disagreement	Strongly in disagreement	Absolutely okay	Strongly in disagreement
2	41-60	Male	Married	Catholic	Primary	23	No	Sometimes	Yes	Traiting Diabetologist	Monogamy	Independent Worker	7	100000_≤_MI<_200000_cfa	62.9	1.69	86.5	96	9.2	1	1	2	1	2	1	2	1	1	Agree	Agree	Disagree	Agree	Agree	Agree	Agree	Agree	Agree	Agree	Agree	Disagree	Totally agree	Totally agree	Strongly in disagreement	Strongly in disagreement	Totally agree	Slightly in disagreement	Slightly in disagreement	Strongly in disagreement	Slightly in disagreement
2	41-60	Female	Married	Catholic	Secondary	10	No	Sometimes	Yes	Traiting Diabetologist	Monogamy	Retired	2	MI<100000_cfa	76.9	1.635	92	109	8.6	3	6	3	4	6	5	4	1	2	Do not agree	Totally agree	Disagree	Disagree	Disagree	Disagree	Disagree	Totally agree	Disagree	Totally agree	Disagree	Agree	Very strongly in disagreement	Very strongly in disagreement	Very strongly in disagreement	Very strongly in disagreement	Very strongly in disagreement	Very strongly in disagreement	Very strongly in disagreement	Very strongly in disagreement	Very strongly in disagreement
2	41-60	Male	Married	Catholic	Secondary	12	No	Sometimes	Yes	General Physician	Polygamy	Retired	10	100000_≤_MI<_200000_cfa	73.5	1.64	103	107	9.7	1	1	2	1	2	1	4	1	2	Agree	Agree	Agree	Agree	Agree	Agree	Disagree	Disagree	Agree	Agree	Agree	Disagree	Neutral	Slightly in disagreement	Slightly all right	Slightly all right	Strongly in disagreement	Strongly in disagreement	Strongly in disagreement	Slightly all right	Strongly in disagreement
2	41-60	Female	Married	Protestant/Evangelic	No formal education	10	No	Yes, but not everyday	Yes	Traiting Diabetologist	Monogamy	Independent Worker	4	MI<100000_cfa	72.2	1.6	101	117	7.9	3	1	1	1	1	4	5	1	1	Disagree	Totally agree	Disagree	Totally agree	Disagree	Agree	Disagree	Totally agree	Disagree	Totally agree	Do not agree	Agree	Slightly all right	Totally agree	Totally agree	Totally agree	Totally agree	Neutral	Neutral	Absolutely okay	Neutral
2	41-60	Female	Widow/widower	Catholic	No formal education	2	No	No	Yes	General Physician	Monogamy	Independent Worker	5	MI<100000_cfa	66.1	1.6	87	107	10.6	1	1	3	1	3	2	1	1	4	Disagree	Agree	Disagree	Agree	Disagree	Agree	Disagree	Agree	Do not agree	Agree	Disagree	Agree	Totally agree	Slightly all right	Slightly all right	Slightly all right	Slightly all right	Slightly all right	Slightly all right	Slightly all right	Slightly all right
2	41-60	Female	Married	Muslim	Secondary	20	No	No	Yes	Traiting Diabetologist	Polygamy	Independent Worker	3	100000_≤_MI<_200000_cfa	87.1	1.64	97	115	7.5	1	1	2	1	2	1	4	1	3	Agree	Agree	Agree	Agree	Agree	Disagree	Disagree	Agree	Disagree	Agree	Disagree	Agree	Totally agree	Totally agree	Totally agree	Slightly all right	Totally agree	Strongly in disagreement	Strongly in disagreement	Totally agree	Strongly in disagreement
2	41-60	Female	Married	Protestant/Evangelic	Primary	20	No	Sometimes	Yes	Traiting Diabetologist	Monogamy	Independent Worker	6	MI<100000_cfa	72	1.69	90	101.08	8	3	1	1	1	1	1	6	1	1	Disagree	Totally agree	Disagree	Totally agree	Disagree	Agree	Disagree	Totally agree	Disagree	Totally agree	Do not agree	Totally agree	Absolutely okay	Absolutely okay	Absolutely okay	Absolutely okay	Absolutely okay	Neutral	Neutral	Absolutely okay	Neutral
2	41-60	Female	Widow/widower	Protestant/Evangelic	No formal education	15	No	Sometimes	Yes	Traiting Diabetologist	Monogamy	Independent Worker	15	MI<100000_cfa	67.7	1.528	93.2	99	10.1	5	5	4	1	4	6	5	1	1	Agree	Agree	Agree	Disagree	Agree	Agree	Agree	Agree	Agree	Agree	Disagree	Agree	Slightly all right	Totally agree	Absolutely okay	Absolutely okay	Slightly all right	Very strongly in disagreement	Very strongly in disagreement	Absolutely okay	Very strongly in disagreement
2	41-60	Female	Widow/widower	Catholic	Secondary	10	No	Sometimes	Yes	General Physician	Monogamy	Independent Worker	3	MI<100000_cfa	55.2	1.57	84	99	7.7	5	4	4	1	4	6	4	1	2	Disagree	Agree	Disagree	Agree	Disagree	Agree	Disagree	Agree	Disagree	Agree	Disagree	Agree	Totally agree	Totally agree	Totally agree	Totally agree	Totally agree	Neutral	Neutral	Totally agree	Neutral
2	41-60	Female	Married	Protestant/Evangelic	Primary	5	No	Sometimes	Yes	General Physician	Monogamy	Retired	9	MI<100000_cfa	81.8	1.553	97.5	129.5	5.5	3	4	3	2	3	4	2	2	4	Agree	Totally agree	Do not agree	Totally agree	Agree	Totally agree	Agree	Totally agree	Disagree	Totally agree	Do not agree	Totally agree	Slightly all right	Slightly all right	Slightly all right	Totally agree	Slightly all right	Neutral	Neutral	Slightly all right	Slightly in disagreement
2	41-60	Female	Married	Catholic	Primary	20	No	Sometimes	Yes	Traiting Diabetologist	Polygamy	Independent Worker	8	MI<100000_cfa	70	1.54	90.5	110	10.5	1	1	1	1	4	4	6	1	1	Do not agree	Totally agree	Disagree	Totally agree	Do not agree	Totally agree	Disagree	Totally agree	Disagree	Totally agree	Disagree	Totally agree	Absolutely okay	Totally agree	Totally agree	Totally agree	Totally agree	Totally agree	Slightly all right	Totally agree	Slightly all right
2	41-60	Male	Widow/widower	Catholic	Secondary	14	No	No	Yes	Traiting Diabetologist	Single Parent Family	Retired	8	100000_≤_MI<_200000_cfa	71.4	1.68	61	97	9.1	7	1	1	1	1	1	7	1	4	Disagree	Agree	Disagree	Agree	Disagree	Agree	Disagree	Agree	Disagree	Agree	Disagree	Agree	Totally agree	Totally agree	Absolutely okay	Totally agree	Totally agree	Strongly in disagreement	Strongly in disagreement	Totally agree	Strongly in disagreement
2	41-60	Female	Married	Catholic	Primary	2	No	No	No		Monogamy	Non-governmental Employee	5	MI<100000_cfa	68	1.51	106	101	6.1	3	7	3	3	2	1	3	3	3	Agree	Do not agree	Disagree	Disagree	Disagree	Disagree	Agree	Disagree	Disagree	Disagree	Disagree	Disagree	Neutral	Neutral	Slightly in disagreement	Neutral	Neutral	Neutral	Slightly in disagreement	Neutral	Strongly in disagreement
2	41-60	Female	Married	Celestial	No formal education	10	No	Sometimes	Yes	General Physician	Polygamy	Independent Worker	4	MI<100000_cfa	56.1	1.56	85	97.8	8.6	3	1	2	2	2	1	1	1	2	Disagree	Agree	Agree	Agree	Disagree	Agree	Disagree	Disagree	Disagree	Agree	Agree	Agree	Totally agree	Strongly in disagreement	Strongly in disagreement	Strongly in disagreement	Strongly in disagreement	Neutral	Neutral	Strongly in disagreement	Strongly in disagreement
2	41-60	Female	Married	Muslim	Primary	20	No	No	Yes	Traiting Diabetologist	Polygamy	Independent Worker	4	MI<100000_cfa	91.4	1.64	107	121	7.1	4	1	1	1	1	5	1	1	5	Agree	Agree	Agree	Agree	Disagree	Agree	Disagree	Agree	Disagree	Disagree	Disagree	Agree	Slightly all right	Slightly all right	Totally agree	Totally agree	Slightly all right	Slightly in disagreement	Slightly in disagreement	Slightly all right	Slightly in disagreement
2	41-60	Female	Separated	Catholic	No formal education	3	No	Sometimes	Yes	General Physician	Monogamy	Independent Worker	5	MI<100000_cfa	62	1.47	85	104.5	9.1	5	1	1	1	2	1	1	1	1	Disagree	Disagree	Agree	Agree	Disagree	Agree	Agree	Agree	Disagree	Do not agree	Do not agree	Do not agree	Slightly all right	Neutral	Neutral	Neutral	Neutral	Neutral	Neutral	Neutral	Neutral
2	41-60	Female	Separated	Catholic	Secondary	8	No	Sometimes	Yes	Traiting Diabetologist	Single Parent Family	Unemployed	6	MI<100000_cfa	85	1.63	106	117	7.7	1	1	3	1	3	1	4	1	2	Agree	Disagree	Disagree	Agree	Agree	Disagree	Agree	Disagree	Agree	Agree	Agree	Disagree	Strongly in disagreement	Strongly in disagreement	Strongly in disagreement	Strongly in disagreement	Strongly in disagreement	Totally agree	Totally agree	Strongly in disagreement	Totally agree
2	41-60	Male	Married	Muslim	Secondary	2	No	No	No		Monogamy	Independent Worker	2	100000_≤_MI<_200000_cfa	60	1.77	73	87.5	5.3	4	2	4	2	4	2	3	2	4	Disagree	Agree	Agree	Agree	Disagree	Agree	Agree	Agree	Disagree	Totally agree	Disagree	Totally agree	Totally agree	Totally agree	Totally agree	Totally agree	Totally agree	Slightly in disagreement	Strongly in disagreement	Neutral	Slightly all right
2	41-60	Male	Married	Protestant/Evangelic	Secondary	1	No	Sometimes	No		Monogamy	Independent Worker	7	100000_≤_MI<_200000_cfa	76	1.695	91	101	12.3	1	3	2	1	1	1	5	1	5	Agree	Agree	Agree	Agree	Disagree	Agree	Agree	Disagree	Agree	Agree	Agree	Disagree	Totally agree	Totally agree	Strongly in disagreement	Strongly in disagreement	Slightly all right	Slightly in disagreement	Strongly in disagreement	Strongly in disagreement	Strongly in disagreement
2	41-60	Male	Married	Muslim	Secondary	17	No	Yes, but not everyday	Yes	Traiting Diabetologist	Monogamy	Non-governmental Employee	8	MI<100000_cfa	77.8	1.6	97.5	106	5.8	1	3	1	1	1	6	3	1	1	Disagree	Agree	Disagree	Agree	Disagree	Agree	Disagree	Agree	Disagree	Agree	Disagree	Agree	Totally agree	Totally agree	Slightly all right	Totally agree	Totally agree	Totally agree	Totally agree	Totally agree	Totally agree
2	41-60	Male	Married	Catholic	Secondary	10	No	Sometimes	No		Polygamy	Governmental Employee	7	MI<100000_cfa	69.9	1.75	85	93	8.9	2	3	3	3	2	1	3	2	3	Agree	Agree	Agree	Disagree	Disagree	Disagree	Disagree	Disagree	Disagree	Disagree	Do not agree	Do not agree	Neutral	Neutral	Slightly all right	Slightly in disagreement	Neutral	Slightly in disagreement	Neutral	Neutral	Neutral
2	41-60	Male	Married	Catholic	Secondary	1	No	Sometimes	No		Monogamy	Non-governmental Employee	5	MI<100000_cfa	65.6	1.68	84	93	4.7	1	2	2	2	3	4	3	4	3	Agree	Disagree	Agree	Disagree	Disagree	Agree	Disagree	Agree	Disagree	Agree	Disagree	Agree	Slightly all right	Neutral	Neutral	Strongly in disagreement	Strongly in disagreement	Strongly in disagreement	Slightly all right	Slightly all right	Slightly in disagreement
2	41-60	Female	Married	Catholic	Secondary	10	No	Sometimes	Yes	General Physician	Monogamy	Retired	2	MI<100000_cfa	68.2	1.57	101	103	8.6	1	1	2	1	2	3	3	1	3	Disagree	Totally agree	Disagree	Totally agree	Disagree	Totally agree	Disagree	Totally agree	Disagree	Totally agree	Disagree	Totally agree	Totally agree	Totally agree	Slightly all right	Totally agree	Totally agree	Neutral	Neutral	Slightly all right	Very strongly in disagreement
2	41-60	Female	Married	Catholic	Secondary	23	No	Sometimes	Yes	Traiting Diabetologist	Monogamy	Independent Worker	2	MI<100000_cfa	67.1	1.623	88	110	9.9	3	3	1	1	1	4	6	1	4	Disagree	Agree	Disagree	Agree	Disagree	Agree	Disagree	Agree	Disagree	Agree	Disagree	Agree	Slightly all right	Slightly all right	Slightly all right	Slightly all right	Slightly all right	Slightly all right	Strongly in disagreement	Slightly all right	Strongly in disagreement
2	41-60	Female	Married	Catholic	No formal education	7	No	Sometimes	Yes	General Physician	Polygamy	Independent Worker	2	MI<100000_cfa	86.8	1.615	113	132	8.9	1	1	3	2	3	1	2	1	4	Agree	Disagree	Agree	Disagree	Agree	Agree	Agree	Do not agree	Agree	Agree	Agree	Disagree	Strongly in disagreement	Strongly in disagreement	Slightly all right	Neutral	Strongly in disagreement	Totally agree	Slightly all right	Slightly in disagreement	Slightly all right
2	41-60	Male	Widow/widower	Catholic	No formal education	7	No	No	Yes	General Physician	Monogamy	Independent Worker	3	MI<100000_cfa	102.1	1.62	108	131	8.3	1	1	2	1	2	5	5	1	4	Disagree	Agree	Disagree	Agree	Disagree	Agree	Disagree	Agree	Disagree	Agree	Disagree	Agree	Totally agree	Totally agree	Totally agree	Totally agree	Totally agree	Slightly all right	Slightly all right	Totally agree	Slightly all right
2	41-60	Male	Married	Catholic	Secondary	3	No	Sometimes	No		Monogamy	Independent Worker	5	MI<100000_cfa	80	1.64	88	100	7.2	2	2	2	1	2	5	5	1	4	Disagree	Disagree	Disagree	Agree	Disagree	Agree	Disagree	Agree	Disagree	Agree	Disagree	Agree	Totally agree	Totally agree	Totally agree	Totally agree	Totally agree	Neutral	Neutral	Totally agree	Neutral
2	41-60	Female	Married	Catholic	No formal education	17	No	Sometimes	Yes	Traiting Diabetologist	Monogamy	Independent Worker	4	MI<100000_cfa	72.4	1.45	88.5	117.5	6.6	1	1	2	1	2	1	3	1	1	Agree	Disagree	Agree	Agree	Agree	Disagree	Agree	Agree	Agree	Agree	Disagree	Disagree	Strongly in disagreement	Strongly in disagreement	Slightly all right	Slightly all right	Strongly in disagreement	Slightly in disagreement	Slightly in disagreement	Slightly in disagreement	Strongly in disagreement
2	41-60	Male	Separated	Catholic	No formal education	2	No	No	No		Polygamy	Governmental Employee	1	MI<100000_cfa	69.4	1.71	86	101	7.1	1	2	3	3	2	2	2	1	1	Agree	Disagree	Agree	Disagree	Agree	Disagree	Agree	Disagree	Agree	Disagree	Disagree	Agree	Neutral	Neutral	Neutral	Neutral	Neutral	Neutral	Neutral	Slightly all right	Neutral
2	41-60	Female	Married	Catholic	Primary	14	No	Sometimes	Yes	Traiting Diabetologist	Monogamy	Independent Worker	18	MI<100000_cfa	56	1.69	103	115	9.7	3	1	5	1	1	5	3	3	3	Disagree	Totally agree	Do not agree	Totally agree	Do not agree	Totally agree	Disagree	Totally agree	Disagree	Totally agree	Disagree	Totally agree	Totally agree	Totally agree	Totally agree	Totally agree	Totally agree	Slightly all right	Neutral	Neutral	Slightly all right
2	41-60	Male	Married	Protestant/Evangelic	University	13	No	Sometimes	Yes	General Physician	Monogamy	Retired	3	MI<100000_cfa	77.8	1.58	100	107	8.7	1	2	2	1	2	3	4	1	3	Disagree	Agree	Disagree	Agree	Disagree	Agree	Disagree	Agree	Disagree	Agree	Disagree	Agree	Totally agree	Totally agree	Totally agree	Totally agree	Totally agree	Slightly all right	Slightly all right	Totally agree	Slightly all right
2	41-60	Female	Married	Protestant/Evangelic	No formal education	4	No	No	Yes	Traiting Diabetologist	Polygamy	Independent Worker	1	MI<100000_cfa	74.5	1.6	93	112	7.6	5	3	2	1	2	6	6	1	5	Disagree	Agree	Disagree	Agree	Disagree	Agree	Disagree	Agree	Disagree	Agree	Disagree	Agree	Totally agree	Totally agree	Totally agree	Totally agree	Totally agree	Neutral	Neutral	Totally agree	Neutral
2	41-60	Female	Married	Celestial	No formal education	6	No	No	Yes	Traiting Diabetologist	Polygamy	Unemployed	7	MI<100000_cfa	66.7	1.58	87	98	10.1	5	2	2	2	2	1	5	1	5	Agree	Agree	Disagree	Agree	Disagree	Agree	Disagree	Agree	Agree	Agree	Disagree	Agree	Totally agree	Totally agree	Totally agree	Totally agree	Totally agree	Totally agree	Totally agree	Totally agree	Totally agree
2	41-60	Female	Married	Catholic	No formal education	1	No	No	Yes	Traiting Diabetologist	Monogamy	Independent Worker	1	MI<100000_cfa	70.3	1.55	80	110	7.2	1	1	1	1	1	4	4	1	1	Disagree	Agree	Disagree	Agree	Disagree	Agree	Disagree	Agree	Disagree	Agree	Disagree	Agree	Slightly all right	Slightly all right	Slightly all right	Slightly all right	Slightly all right	Slightly in disagreement	Slightly in disagreement	Slightly all right	Slightly in disagreement
2	41-60	Male	Married	Celestial	No formal education	8	No	Sometimes	Yes	Traiting Diabetologist	Polygamy	Retired	8	100000_≤_MI<_200000_cfa	46.5	1.625	73	78	9.8	2	1	6	1	6	1	5	1	4	Disagree	Agree	Disagree	Agree	Disagree	Agree	Disagree	Agree	Agree	Agree	Disagree	Agree	Totally agree	Very strongly in disagreement	Totally agree	Totally agree	Totally agree	Slightly in disagreement	Slightly in disagreement	Totally agree	Slightly in disagreement
2	41-60	Female	Widow/widower	Catholic	No formal education	8	No	No	Yes	Traiting Diabetologist	Single Parent Family	Retired	3	MI<100000_cfa	78.2	1.57	88	110	7.6	7	1	2	1	1	1	7	1	1	Disagree	Agree	Disagree	Agree	Disagree	Agree	Disagree	Totally agree	Disagree	Agree	Disagree	Totally agree	Absolutely okay	Totally agree	Totally agree	Absolutely okay	Totally agree	Strongly in disagreement	Strongly in disagreement	Totally agree	Strongly in disagreement
2	41-60	Male	Married	Catholic	Secondary	15	No	Yes, but not everyday	Yes	Traiting Diabetologist	Monogamy	Non-governmental Employee	5	100000_≤_MI<_200000_cfa	86.7	1.847	92.4	103.6	7.3	3	1	2	1	2	1	5	1	7	Do not agree	Agree	Disagree	Totally agree	Disagree	Agree	Disagree	Totally agree	Do not agree	Agree	Disagree	Totally agree	Absolutely okay	Absolutely okay	Totally agree	Totally agree	Absolutely okay	Slightly all right	Slightly all right	Slightly all right	Neutral
2	41-60	Female	Married	Muslim	University	15	No	Sometimes	Yes	Traiting Diabetologist	Monogamy	Retired	2	100000_≤_MI<_200000_cfa	88.1	1.57	107	124	8.3	2	2	4	1	4	1	5	1	4	Disagree	Agree	Disagree	Agree	Agree	Agree	Disagree	Agree	Disagree	Agree	Disagree	Agree	Slightly all right	Slightly all right	Slightly all right	Slightly all right	Totally agree	Neutral	Strongly in disagreement	Slightly in disagreement	Neutral
2	41-60	Male	Married	Catholic	University	1	No	Yes, but not everyday	Yes	Traiting Diabetologist	Monogamy	Retired	8	MI<100000_cfa	62.6	1.62	88	92	7.2	1	1	2	1	2	4	3	1	3	Agree	Agree	Do not agree	Agree	Disagree	Agree	Disagree	Totally agree	Disagree	Totally agree	Disagree	Agree	Totally agree	Totally agree	Slightly all right	Slightly all right	Totally agree	Slightly all right	Slightly all right	Slightly all right	Slightly all right
2	41-60	Female	Married	Catholic	Secondary	17	No	No	Yes	Traiting Diabetologist	Monogamy	Retired	1	MI<100000_cfa	97.7	1.55	101	131	8	1	2	1	1	1	4	6	1	2	Disagree	Agree	Disagree	Agree	Disagree	Agree	Disagree	Agree	Disagree	Agree	Disagree	Agree	Totally agree	Totally agree	Totally agree	Totally agree	Totally agree	Slightly in disagreement	Slightly in disagreement	Totally agree	Slightly in disagreement
2	41-60	Female	Separated	Catholic	Primary	10	No	Sometimes	Yes	General Physician	Monogamy	Independent Worker	5	MI<100000_cfa	125.6	1.622	124	145	7.1	1	1	1	1	1	1	4	2	1	Disagree	Agree	Disagree	Agree	Disagree	Agree	Disagree	Totally agree	Disagree	Agree	Disagree	Totally agree	Totally agree	Totally agree	Totally agree	Totally agree	Totally agree	Strongly in disagreement	Strongly in disagreement	Totally agree	Slightly in disagreement
2	41-60	Male	Married	Protestant/Evangelic	No formal education	20	No	Sometimes	Yes	Traiting Diabetologist	Monogamy	Independent Worker	5	MI<100000_cfa	86.1	1.679	106.8	102.3	10.5	1	1	1	6	1	2	7	1	6	Agree	Totally agree	Agree	Agree	Disagree	Agree	Disagree	Agree	Disagree	Agree	Disagree	Totally agree	Absolutely okay	Absolutely okay	Totally agree	Absolutely okay	Absolutely okay	Strongly in disagreement	Strongly in disagreement	Totally agree	Strongly in disagreement
3	41-60	Female	Widow/widower	Catholic	Primary	8	No	Sometimes	Yes	Traiting Diabetologist	Monogamy	Independent Worker	10	MI<100000_cfa	82.4	1.59	90	118	8.4	7	1	1	1	1	1	7	1	1	Disagree	Agree	Disagree	Agree	Disagree	Agree	Disagree	Agree	Disagree	Totally agree	Disagree	Totally agree	Absolutely okay	Absolutely okay	Strongly in disagreement	Strongly in disagreement	Strongly in disagreement	Neutral	Neutral	Strongly in disagreement	Neutral
3	41-60	Male	Married	Muslim	No formal education	10	No	No	Yes	Traiting Diabetologist	Polygamy	Independent Worker	7	MI<100000_cfa	72.3	1.67	92	98	9.7	6	1	2	1	2	1	4	1	5	Disagree	Agree	Disagree	Agree	Disagree	Agree	Disagree	Agree	Disagree	Totally agree	Do not agree	Totally agree	Strongly in disagreement	Strongly in disagreement	Totally agree	Totally agree	Strongly in disagreement	Totally agree	Totally agree	Totally agree	Totally agree
3	41-60	Female	Separated	Celestial	Secondary	5	Yes, but not everyday	No	No		Monogamy	Independent Worker	1	MI<100000_cfa	92	1.61	89	106	10.3	5	2	2	2	2	1	2	2	2	Disagree	Disagree	Disagree	Disagree	Disagree	Disagree	Disagree	Disagree	Disagree	Disagree	Do not agree	Disagree	Neutral	Neutral	Neutral	Neutral	Neutral	Neutral	Neutral	Neutral	Neutral
3	41-60	Female	Widow/widower	Protestant/Evangelic	No formal education	1	No	No	Yes	Traiting Diabetologist	Polygamy	Independent Worker	1	MI<100000_cfa	71.3	1.63	95.2	103.7	6.5	3	2	2	1	2	2	7	1	5	Agree	Agree	Disagree	Agree	Disagree	Agree	Disagree	Agree	Disagree	Agree	Disagree	Agree	Totally agree	Totally agree	Neutral	Neutral	Totally agree	Neutral	Neutral	Neutral	Neutral
3	41-60	Female	Widow/widower	Catholic	Secondary	14	No	Sometimes	Yes	Traiting Diabetologist	Single Parent Family	Retired	3	MI<100000_cfa	80.8	1.525	92	116	7.4	4	3	2	1	2	3	7	1	6	Disagree	Totally agree	Disagree	Agree	Disagree	Totally agree	Do not agree	Agree	Do not agree	Totally agree	Do not agree	Totally agree	Absolutely okay	Absolutely okay	Slightly in disagreement	Neutral	Absolutely okay	Neutral	Neutral	Neutral	Neutral
3	41-60	Female	Married	Protestant/Evangelic	Secondary	2	No	No	Yes	Traiting Diabetologist	Monogamy	Independent Worker	1	MI<100000_cfa	81.3	1.66	91	109	10.5	1	2	1	1	1	1	2	1	2	Disagree	Disagree	Agree	Agree	Disagree	Disagree	Agree	Agree	Disagree	Disagree	Agree	Agree	Absolutely okay	Absolutely okay	Slightly in disagreement	Slightly all right	Absolutely okay	Neutral	Neutral	Slightly all right	Neutral
3	41-60	Female	Widow/widower	Protestant/Evangelic	Secondary	5	No	Sometimes	Yes	Traiting Diabetologist	Polygamy	Independent Worker	2	MI<100000_cfa	90	1.7	98	113	9.2	1	1	1	1	1	1	6	1	7	Disagree	Agree	Disagree	Agree	Disagree	Agree	Disagree	Totally agree	Do not agree	Agree	Disagree	Totally agree	Totally agree	Totally agree	Totally agree	Totally agree	Totally agree	Neutral	Neutral	Totally agree	Totally agree
4	41-60	Male	Married	Catholic	University	4	No	Sometimes	Yes	Traiting Diabetologist	Monogamy	Independent Worker	7	MI≥_400000_cfa	86.6	1.66	116	105	6.3	4	4	2	1	2	5	5	1	2	Disagree	Totally agree	Totally agree	Totally agree	Disagree	Agree	Disagree	Agree	Do not agree	Totally agree	Disagree	Totally agree	Absolutely okay	Absolutely okay	Totally agree	Totally agree	Totally agree	Slightly all right	Totally agree	Absolutely okay	Totally agree
4	41-60	Male	Married	Catholic	Secondary	14	No	No	Yes	Traiting Diabetologist	Monogamy	Independent Worker	30	MI<100000_cfa	104.7	1.63	102.3	123.6	9.4	5	4	2	1	2	5	7	3	1	Disagree	Agree	Disagree	Agree	Disagree	Agree	Disagree	Agree	Do not agree	Agree	Do not agree	Totally agree	Totally agree	Totally agree	Totally agree	Absolutely okay	Totally agree	Strongly in disagreement	Strongly in disagreement	Slightly all right	Strongly in disagreement
4	41-60	Male	Married	Catholic	University	15	No	No	Yes	Traiting Diabetologist	Monogamy	Retired	2	100000_≤_MI<_200000_cfa	61.4	1.735	84	85.8	6.2	1	2	4	2	1	1	3	1	3	Disagree	Agree	Do not agree	Agree	Disagree	Agree	Disagree	Agree	Disagree	Totally agree	Do not agree	Agree	Strongly in disagreement	Totally agree	Totally agree	Totally agree	Totally agree	Strongly in disagreement	Strongly in disagreement	Absolutely okay	Strongly in disagreement
4	41-60	Female	Married	Catholic	University	3	No	Sometimes	Yes	Dietitians/Nutritionists	Monogamy	Retired	2	MI<100000_cfa	75	1.51	90.8	102	8.4	3	6	1	1	1	3	6	1	1	Do not agree	Totally agree	Disagree	Totally agree	Do not agree	Totally agree	Do not agree	Totally agree	Do not agree	Totally agree	Do not agree	Do not agree	Absolutely okay	Absolutely okay	Absolutely okay	Absolutely okay	Absolutely okay	Slightly all right	Totally agree	Absolutely okay	Totally agree
4	41-60	Female	Married	Catholic	Secondary	8	No	Sometimes	Yes	Traiting Diabetologist	Monogamy	Independent Worker	4	200000_≤_MI<_400000_cfa	83.4	1.54	108	106	6.6	1	1	1	1	1	2	2	6	1	Disagree	Agree	Totally agree	Totally agree	Disagree	Totally agree	Do not agree	Agree	Disagree	Totally agree	Disagree	Totally agree	Totally agree	Totally agree	Absolutely okay	Absolutely okay	Totally agree	Slightly all right	Slightly all right	Totally agree	Slightly all right
4	41-60	Male	Separated	Catholic	Secondary	20	No	No	Yes	Traiting Diabetologist	Monogamy	Independent Worker	3	MI<100000_cfa	89	1.53	69	75	6.9	2	2	2	1	4	4	4	1	2	Disagree	Agree	Agree	Agree	Disagree	Disagree	Disagree	Agree	Agree	Agree	Disagree	Totally agree	Totally agree	Totally agree	Totally agree	Totally agree	Totally agree	Slightly all right	Slightly all right	Totally agree	Slightly all right
6	41-60	Female	Married	Protestant/Evangelic	Primary	3	No	No	Yes	General Physician	Monogamy	Independent Worker	6	MI<100000_cfa	105.8	1.652	106	141	6.3	7	1	1	1	2	1	7	1	1	Do not agree	Agree	Agree	Agree	Do not agree	Agree	Disagree	Agree	Do not agree	Totally agree	Totally agree	Totally agree	Totally agree	Totally agree	Totally agree	Totally agree	Totally agree	Neutral	Neutral	Totally agree	Neutral
6	41-60	Female	Married	Muslim	Primary	16	No	No	Yes	Traiting Diabetologist	Polygamy	Independent Worker	9	MI<100000_cfa	85.1	1.53	94.9	123	8.7	2	1	1	1	1	7	2	1	1	Do not agree	Totally agree	Do not agree	Totally agree	Do not agree	Totally agree	Do not agree	Totally agree	Totally agree	Totally agree	Do not agree	Totally agree	Absolutely okay	Absolutely okay	Absolutely okay	Absolutely okay	Absolutely okay	Strongly in disagreement	Strongly in disagreement	Absolutely okay	Slightly all right
6	41-60	Male	Married	Muslim	University	5	No	Sometimes	Yes	Traiting Diabetologist	Polygamy	Governmental Employee	5	MI<100000_cfa	82.9	1.77	91	103.1	6.7	7	7	2	1	2	7	3	1	7	Agree	Totally agree	Do not agree	Totally agree	Do not agree	Agree	Do not agree	Totally agree	Do not agree	Totally agree	Do not agree	Totally agree	Absolutely okay	Absolutely okay	Absolutely okay	Absolutely okay	Absolutely okay	Slightly all right	Slightly all right	Absolutely okay	Slightly all right
6	41-60	Female	Widow/widower	Muslim	Primary	25	No	No	Yes	Traiting Diabetologist	Polygamy	Independent Worker	14	MI<100000_cfa	70	1.52	89	112	6.5	6	2	1	1	1	5	6	1	1	Disagree	Agree	Disagree	Agree	Disagree	Agree	Disagree	Agree	Disagree	Agree	Disagree	Totally agree	Totally agree	Totally agree	Totally agree	Totally agree	Totally agree	Strongly in disagreement	Strongly in disagreement	Totally agree	Strongly in disagreement
6	41-60	Male	Married	Protestant/Evangelic	Secondary	15	No	Sometimes	Yes	Traiting Diabetologist	Monogamy	Retired	3	200000_≤_MI<_400000_cfa	87.6	1.795	103.6	106.6	6	1	2	6	1	6	7	4	1	7	Agree	Agree	Disagree	Totally agree	Disagree	Totally agree	Do not agree	Totally agree	Do not agree	Totally agree	Do not agree	Totally agree	Absolutely okay	Absolutely okay	Absolutely okay	Absolutely okay	Absolutely okay	Totally agree	Totally agree	Absolutely okay	Totally agree
6	41-60	Male	Married	Muslim	Secondary	13	No	No	Yes	Traiting Diabetologist	Polygamy	Independent Worker	6	200000_≤_MI<_400000_cfa	79.7	1.69	87.5	105	6.5	5	4	3	1	3	1	5	1	1	Disagree	Agree	Agree	Agree	Disagree	Agree	Disagree	Agree	Disagree	Agree	Disagree	Agree	Totally agree	Totally agree	Totally agree	Totally agree	Totally agree	Slightly all right	Slightly all right	Totally agree	Slightly all right
6	41-60	Male	Married	Muslim	Primary	10	No	No	Yes	Traiting Diabetologist	Polygamy	Governmental Employee	10	MI<100000_cfa	65.4	1.54	97.2	102	6.8	4	1	5	1	5	1	4	1	1	Disagree	Agree	Disagree	Agree	Agree	Agree	Disagree	Agree	Disagree	Agree	Disagree	Agree	Totally agree	Totally agree	Totally agree	Totally agree	Totally agree	Totally agree	Totally agree	Totally agree	Totally agree
6	41-60	Female	Widow/widower	Muslim	Secondary	2	No	No	Yes	Traiting Diabetologist	Single Parent Family	Independent Worker	1	MI<100000_cfa	89.9	1.483	177	119	10.6	1	2	1	1	1	2	7	1	1	Disagree	Agree	Disagree	Agree	Disagree	Agree	Disagree	Totally agree	Disagree	Agree	Do not agree	Agree	Absolutely okay	Totally agree	Totally agree	Totally agree	Totally agree	Neutral	Neutral	Absolutely okay	Neutral
6	41-60	Male	Married	Catholic	Secondary	12	No	No	Yes	Traiting Diabetologist	Monogamy	Retired	7	100000_≤_MI<_200000_cfa	66.6	1.645	94.8	95.1	6.8	1	1	1	1	1	7	3	1	1	Agree	Agree	Disagree	Agree	Disagree	Agree	Disagree	Totally agree	Disagree	Agree	Disagree	Totally agree	Totally agree	Totally agree	Totally agree	Totally agree	Totally agree	Strongly in disagreement	Strongly in disagreement	Totally agree	Slightly all right
6	41-60	Male	Married	Muslim	Secondary	11	No	No	Yes	Traiting Diabetologist	Monogamy	Independent Worker	7	200000_≤_MI<_400000_cfa	90.5	1.8	103	104	5.6	1	1	1	1	1	7	7	1	7	Do not agree	Totally agree	Do not agree	Totally agree	Do not agree	Totally agree	Do not agree	Totally agree	Do not agree	Totally agree	Disagree	Totally agree	Absolutely okay	Absolutely okay	Absolutely okay	Absolutely okay	Absolutely okay	Totally agree	Totally agree	Absolutely okay	Absolutely okay
6	41-60	Male	Married	Muslim	Primary	5	No	No	No		Monogamy	Governmental Employee	5	MI<100000_cfa	74	1.68	103.2	97.4	7.3	1	1	1	1	1	1	6	1	1	Disagree	Agree	Disagree	Agree	Disagree	Agree	Disagree	Agree	Disagree	Agree	Do not agree	Agree	Totally agree	Totally agree	Totally agree	Totally agree	Totally agree	Slightly all right	Strongly in disagreement	Totally agree	Totally agree
6	41-60	Female	Married	Protestant/Evangelic	Primary	20	No	No	Yes	General Physician	Monogamy	Independent Worker	4	MI<100000_cfa	55.2	1.54	70.5	89.7	5.5	7	2	2	1	2	7	7	2	7	Agree	Agree	Do not agree	Totally agree	Do not agree	Totally agree	Disagree	Totally agree	Disagree	Agree	Do not agree	Totally agree	Absolutely okay	Absolutely okay	Absolutely okay	Absolutely okay	Absolutely okay	Very strongly in disagreement	Very strongly in disagreement	Absolutely okay	Very strongly in disagreement
6	41-60	Female	Widow/widower	Muslim	Primary	20	No	No	Yes	Traiting Diabetologist	Polygamy	Retired	7	MI<100000_cfa	102.5	1.67	117	127	10	1	1	1	1	1	7	7	1	7	Agree	Agree	Do not agree	Agree	Disagree	Agree	Disagree	Agree	Disagree	Agree	Disagree	Agree	Absolutely okay	Absolutely okay	Absolutely okay	Absolutely okay	Absolutely okay	Very strongly in disagreement	Very strongly in disagreement	Absolutely okay	Very strongly in disagreement
6	41-60	Male	Married	Muslim	Primary	35	Sometimes	Sometimes	Yes	Traiting Diabetologist	Polygamy	Retired	8	200000_≤_MI<_400000_cfa	71.8	1.57	104.5	97.5	7.9	6	5	1	1	1	4	5	1	3	Disagree	Totally agree	Agree	Agree	Disagree	Disagree	Disagree	Agree	Disagree	Agree	Agree	Agree	Totally agree	Totally agree	Totally agree	Totally agree	Totally agree	Slightly all right	Strongly in disagreement	Totally agree	Strongly in disagreement
2	>60	Female	Married	Catholic	Secondary	17	No	Sometimes	Yes	Traiting Diabetologist	Monogamy	Independent Worker	5	MI<100000_cfa	79.6	1.64	91	111.5	5.2	5	6	2	1	3	4	4	2	2	Totally agree	Totally agree	Disagree	Totally agree	Disagree	Agree	Disagree	Totally agree	Agree	Agree	Disagree	Totally agree	Very strongly in disagreement	Very strongly in disagreement	Very strongly in disagreement	Very strongly in disagreement	Very strongly in disagreement	Totally agree	Totally agree	Totally agree	Totally agree
2	>60	Male	Married	Muslim	Secondary	1	No	No	Yes	Traiting Diabetologist	Single Parent Family	Retired	2	100000_≤_MI<_200000_cfa	64.7	1.59	90	95	5.6	4	1	3	2	3	4	4	2	3	Disagree	Totally agree	Disagree	Totally agree	Disagree	Totally agree	Totally agree	Totally agree	Do not agree	Totally agree	Do not agree	Totally agree	Totally agree	Totally agree	Totally agree	Totally agree	Totally agree	Slightly all right	Slightly all right	Totally agree	Neutral
2	>60	Female	Married	Catholic	Primary	12	No	No	Yes	Traiting Diabetologist	Monogamy	Retired	5	100000_≤_MI<_200000_cfa	97.2	1.628	108	135	6.7	6	6	1	1	1	1	7	1	7	Disagree	Agree	Disagree	Agree	Disagree	Agree	Do not agree	Agree	Disagree	Totally agree	Disagree	Totally agree	Absolutely okay	Absolutely okay	Totally agree	Totally agree	Totally agree	Slightly all right	Slightly all right	Totally agree	Slightly all right
2	>60	Female	Married	Protestant/Evangelic	Primary	30	No	No	Yes	Traiting Diabetologist	Polygamy	Independent Worker	1	MI<100000_cfa	119.7	1.67	120	110	9.7	1	1	3	1	3	1	4	1	4	Disagree	Agree	Disagree	Agree	Agree	Disagree	Disagree	Agree	Agree	Disagree	Disagree	Agree	Totally agree	Totally agree	Totally agree	Totally agree	Totally agree	Strongly in disagreement	Strongly in disagreement	Totally agree	Strongly in disagreement
2	>60	Male	Married	Celestial	Secondary	38	No	No	Yes	Traiting Diabetologist	Monogamy	Governmental Employee	15	200000_≤_MI<_400000_cfa	77.1	1.64	102	100	10.5	1	1	1	1	1	1	2	1	2	Agree	Agree	Disagree	Agree	Totally agree	Agree	Agree	Agree	Agree	Agree	Disagree	Agree	Strongly in disagreement	Strongly in disagreement	Slightly in disagreement	Slightly in disagreement	Strongly in disagreement	Strongly in disagreement	Strongly in disagreement	Slightly in disagreement	Strongly in disagreement
2	>60	Female	Married	Catholic	No formal education	6	No	Sometimes	Yes	General Physician	Monogamy	Independent Worker	5	MI<100000_cfa	71.8	1.57	92	113	8	3	1	2	2	3	3	4	1	5	Agree	Agree	Agree	Agree	Agree	Agree	Agree	Disagree	Disagree	Agree	Agree	Disagree	Totally agree	Totally agree	Slightly all right	Slightly all right	Totally agree	Slightly all right	Slightly all right	Slightly in disagreement	Slightly all right
2	>60	Female	Married	Protestant/Evangelic	No formal education	3	No	No	Yes	Dietitians/Nutritionists	Monogamy	Independent Worker	5	100000_≤_MI<_200000_cfa	92.6	1.68	96	119	8.4	5	3	3	2	1	5	5	1	1	Agree	Totally agree	Totally agree	Totally agree	Totally agree	Totally agree	Disagree	Totally agree	Disagree	Totally agree	Disagree	Totally agree	Totally agree	Totally agree	Totally agree	Totally agree	Totally agree	Totally agree	Slightly all right	Absolutely okay	Slightly all right
3	>60	Female	Widow/widower	Catholic	No formal education	6	No	No	Yes	Traiting Diabetologist	Polygamy	Independent Worker	4	MI<100000_cfa	85.7	1.62	98	109	10.7	1	1	1	1	1	2	2	1	1	Disagree	Agree	Disagree	Agree	Disagree	Agree	Disagree	Agree	Agree	Agree	Disagree	Totally agree	Slightly all right	Slightly all right	Neutral	Neutral	Slightly all right	Neutral	Neutral	Neutral	Neutral
3	>60	Male	Married	Muslim	No formal education	5	No	No	Yes	Traiting Diabetologist	Polygamy	Independent Worker	5	MI<100000_cfa	68.3	1.668	85.1	93.3	7.5	1	2	2	1	2	2	4	1	6	Disagree	Agree	Agree	Agree	Disagree	Agree	Disagree	Agree	Disagree	Agree	Do not agree	Totally agree	Absolutely okay	Absolutely okay	Totally agree	Totally agree	Absolutely okay	Totally agree	Totally agree	Totally agree	Totally agree
4	>60	Male	Married	Catholic	University	9	No	Sometimes	Yes	Traiting Diabetologist	Monogamy	Retired	1	200000_≤_MI<_400000_cfa	111.6	1.8	111	117.5	8.2	6	4	2	1	1	2	5	1	1	Do not agree	Totally agree	Do not agree	Totally agree	Do not agree	Totally agree	Do not agree	Totally agree	Do not agree	Totally agree	Do not agree	Totally agree	Absolutely okay	Absolutely okay	Totally agree	Totally agree	Absolutely okay	Totally agree	Totally agree	Totally agree	Totally agree
2	>60	Female	Married	Catholic	Primary	15	No	No	Yes	Traiting Diabetologist	Monogamy	Independent Worker	6	MI<100000_cfa	88	1.59	97	126	9.8	2	1	1	1	1	1	1	1	1	Totally agree	Totally agree	Totally agree	Totally agree	Disagree	Agree	Agree	Totally agree	Disagree	Totally agree	Disagree	Totally agree	Absolutely okay	Absolutely okay	Absolutely okay	Absolutely okay	Absolutely okay	Neutral	Slightly all right	Absolutely okay	Slightly all right
2	>60	Female	Widow/widower	Muslim	No formal education	12	No	No	Yes	Traiting Diabetologist	Single Parent Family	Unemployed	5	MI<100000_cfa	118	1.64	118	125	6.4	1	1	3	1	3	4	2	1	1	Agree	Agree	Disagree	Agree	Disagree	Agree	Disagree	Agree	Disagree	Agree	Disagree	Agree	Totally agree	Totally agree	Totally agree	Totally agree	Totally agree	Slightly in disagreement	Slightly in disagreement	Totally agree	Slightly in disagreement
2	>60	Female	Separated	Protestant/Evangelic	Primary	22	No	Sometimes	Yes	Traiting Diabetologist	Single Parent Family	Unemployed	5	MI<100000_cfa	55.2	1.5	81	102	8.5	1	1	2	3	2	1	4	1	2	Agree	Disagree	Agree	Agree	Agree	Disagree	Disagree	Disagree	Disagree	Agree	Agree	Disagree	Slightly in disagreement	Strongly in disagreement	Slightly all right	Slightly all right	Strongly in disagreement	Totally agree	Slightly all right	Slightly all right	Slightly all right
2	>60	Female	Widow/widower	Catholic	No formal education	1	No	Sometimes	No		Single Parent Family	Independent Worker	3	MI<100000_cfa	74.8	1.54	96	106	6.5	1	1	4	1	4	1	6	3	4	Agree	Agree	Agree	Agree	Disagree	Agree	Disagree	Disagree	Disagree	Agree	Disagree	Agree	Strongly in disagreement	Strongly in disagreement	Slightly all right	Slightly all right	Strongly in disagreement	Slightly all right	Slightly all right	Neutral	Slightly all right
2	>60	Male	Married	Catholic	Secondary	15	No	No	Yes	Dietitians/Nutritionists	Monogamy	Independent Worker	6	100000_≤_MI<_200000_cfa	71.66	1.74	90	100	6.6	7	1	2	1	2	4	5	1	4	Agree	Agree	Agree	Agree	Agree	Agree	Disagree	Agree	Agree	Disagree	Disagree	Disagree	Totally agree	Totally agree	Strongly in disagreement	Strongly in disagreement	Totally agree	Slightly all right	Slightly all right	Strongly in disagreement	Totally agree
6	>60	Male	Widow/widower	Animist	University	30	No	No	No		Polygamy	Retired	1	200000_≤_MI<_400000_cfa	87.1	1.827	100.5	107.5	6.3	1	1	3	1	3	1	3	1	3	Totally agree	Disagree	Disagree	Totally agree	Agree	Do not agree	Do not agree	Totally agree	Do not agree	Totally agree	Do not agree	Totally agree	Totally agree	Totally agree	Slightly all right	Slightly all right	Totally agree	Totally agree	Totally agree	Strongly in disagreement	Totally agree
2	>60	Male	Married	Catholic	Secondary	6	No	Sometimes	Yes	Traiting Diabetologist	Monogamy	Retired	7	100000_≤_MI<_200000_cfa	81	1.785	101	109	6	5	3	3	1	3	3	3	1	3	Disagree	Totally agree	Disagree	Agree	Disagree	Agree	Disagree	Agree	Disagree	Agree	Disagree	Agree	Slightly in disagreement	Slightly all right	Strongly in disagreement	Strongly in disagreement	Strongly in disagreement	Strongly in disagreement	Strongly in disagreement	Strongly in disagreement	Slightly in disagreement
2	>60	Male	Married	Protestant/Evangelic	Primary	5	No	No	Yes	Traiting Diabetologist	Polygamy	Independent Worker	5	MI<100000_cfa	69.2	1.68	94	91.5	8.8	7	1	1	1	1	3	1	1	7	Agree	Agree	Disagree	Agree	Disagree	Agree	Disagree	Agree	Disagree	Agree	Disagree	Agree	Strongly in disagreement	Strongly in disagreement	Totally agree	Totally agree	Strongly in disagreement	Strongly in disagreement	Strongly in disagreement	Totally agree	Strongly in disagreement
2	>60	Female	Married	Protestant/Evangelic	No formal education	13	No	Sometimes	Yes	Traiting Diabetologist	Monogamy	Independent Worker	2	MI<100000_cfa	76.5	1.67	91	112	8	1	1	3	1	3	1	4	2	2	Agree	Agree	Disagree	Agree	Disagree	Agree	Disagree	Agree	Disagree	Agree	Disagree	Agree	Strongly in disagreement	Strongly in disagreement	Strongly in disagreement	Strongly in disagreement	Strongly in disagreement	Slightly all right	Slightly all right	Strongly in disagreement	Slightly all right
3	>60	Female	Married	Catholic	No formal education	1	No	No	Yes	General Physician	Polygamy	Independent Worker	1	MI<100000_cfa	86	1.51	96	101	8.4	3	2	1	1	2	1	1	1	2	Totally agree	Agree	Disagree	Agree	Totally agree	Totally agree	Totally agree	Totally agree	Agree	Agree	Totally agree	Totally agree	Totally agree	Slightly all right	Slightly all right	Slightly all right	Slightly all right	Slightly all right	Slightly all right	Slightly all right	Slightly all right
4	>60	Female	Widow/widower	Catholic	Primary	1	No	Yes, but not everyday	Yes	Traiting Diabetologist	Monogamy	Unemployed	4	MI<100000_cfa	62	1.58	84	94.5	5.6	1	1	1	1	1	1	5	2	1	Disagree	Agree	Disagree	Agree	Disagree	Agree	Disagree	Agree	Disagree	Agree	Disagree	Totally agree	Absolutely okay	Totally agree	Totally agree	Totally agree	Slightly all right	Neutral	Neutral	Totally agree	Totally agree
4	>60	Male	Married	Protestant/Evangelic	Secondary	9	No	Sometimes	No		Monogamy	Retired	2	200000_≤_MI<_400000_cfa	78	1.79	87	97	10.9	1	1	1	1	2	1	6	1	1	Disagree	Agree	Disagree	Agree	Disagree	Agree	Disagree	Agree	Disagree	Agree	Disagree	Agree	Totally agree	Totally agree	Totally agree	Totally agree	Totally agree	Slightly all right	Slightly all right	Totally agree	Slightly all right
5	>60	Male	Married	Catholic	University	23	No	Sometimes	Yes	Traiting Diabetologist	Monogamy	Retired	6	MI≥_400000_cfa	74.6	1.66	104	103	7.6	6	6	1	1	1	5	7	1	1	Disagree	Agree	Disagree	Agree	Disagree	Agree	Disagree	Agree	Disagree	Agree	Disagree	Agree	Totally agree	Totally agree	Totally agree	Totally agree	Totally agree	Slightly all right	Slightly all right	Totally agree	Slightly all right
6	>60	Female	Married	Muslim	Primary	10	No	No	Yes	Traiting Diabetologist	Polygamy	Unemployed	10	MI<100000_cfa	66.4	1.65	94	103	8.1	3	1	3	1	1	1	4	1	1	Disagree	Agree	Disagree	Agree	Do not agree	Agree	Disagree	Agree	Disagree	Agree	Disagree	Totally agree	Totally agree	Totally agree	Totally agree	Totally agree	Totally agree	Strongly in disagreement	Strongly in disagreement	Totally agree	Strongly in disagreement
6	>60	Male	Married	Muslim	Secondary	10	No	No	Yes	Traiting Diabetologist	Monogamy	Retired	7	100000_≤_MI<_200000_cfa	68.2	1.656	95.5	98.3	5.4	4	4	2	2	2	7	3	2	2	Totally agree	Totally agree	Do not agree	Totally agree	Do not agree	Totally agree	Disagree	Totally agree	Totally agree	Totally agree	Disagree	Totally agree	Totally agree	Totally agree	Totally agree	Totally agree	Totally agree	Very strongly in disagreement	Very strongly in disagreement	Absolutely okay	Strongly in disagreement
6	>60	Male	Married	Muslim	Primary	11	No	No	No		Polygamy	Unemployed	14	MI<100000_cfa	57.3	1.66	87.4	89.1	6.6	6	5	2	1	3	5	4	1	1	Disagree	Agree	Disagree	Agree	Disagree	Agree	Disagree	Agree	Disagree	Agree	Disagree	Totally agree	Totally agree	Totally agree	Totally agree	Totally agree	Totally agree	Strongly in disagreement	Strongly in disagreement	Totally agree	Strongly in disagreement
6	>60	Male	Married	Protestant/Evangelic	University	20	No	No	Yes	Traiting Diabetologist	Polygamy	Retired	5	200000_≤_MI<_400000_cfa	101	1.67	119.3	115.2	7.4	2	1	5	1	1	1	5	1	1	Agree	Agree	Disagree	Agree	Agree	Agree	Disagree	Agree	Disagree	Agree	Disagree	Agree	Totally agree	Totally agree	Totally agree	Totally agree	Totally agree	Slightly all right	Totally agree	Totally agree	Totally agree
2	>60	Female	Married	Muslim	No formal education	2	No	Sometimes	No		Monogamy	Unemployed	1	MI<100000_cfa	64.3	1.56	86	100	8.4	2	3	3	3	3	3	4	4	3	Disagree	Agree	Agree	Agree	Disagree	Agree	Do not agree	Agree	Disagree	Agree	Disagree	Agree	Neutral	Neutral	Neutral	Neutral	Neutral	Neutral	Neutral	Slightly all right	Neutral
2	>60	Female	Widow/widower	Muslim	Primary	1.5	No	No	Yes	Traiting Diabetologist	Single Parent Family	Unemployed	6	MI<100000_cfa	87	1.556	105.5	118	7.3	5	3	4	1	4	3	4	1	2	Agree	Agree	Disagree	Agree	Agree	Agree	Disagree	Agree	Disagree	Agree	Disagree	Agree	Totally agree	Totally agree	Totally agree	Totally agree	Totally agree	Totally agree	Totally agree	Totally agree	Totally agree
4	>60	Male	Widow/widower	Catholic	University	20	No	Sometimes	Yes	Traiting Diabetologist	Monogamy	Non-governmental Employee	4	MI≥_400000_cfa	63.7	1.67	88	92	6.5	3	1	1	1	4	2	4	6	1	Do not agree	Totally agree	Totally agree	Disagree	Disagree	Totally agree	Disagree	Disagree	Disagree	Totally agree	Disagree	Totally agree	Slightly all right	Absolutely okay	Absolutely okay	Totally agree	Absolutely okay	Slightly all right	Slightly all right	Totally agree	Slightly all right
4	>60	Female	Widow/widower	Catholic	Secondary	15	No	No	Yes	Traiting Diabetologist	Monogamy	Independent Worker	15	MI<100000_cfa	113	1.72	124	121	7.6	4	3	1	1	1	5	5	4	1	Disagree	Agree	Disagree	Agree	Disagree	Agree	Disagree	Agree	Disagree	Totally agree	Do not agree	Totally agree	Totally agree	Totally agree	Totally agree	Totally agree	Totally agree	Slightly all right	Slightly all right	Totally agree	Slightly all right
6	>60	Male	Married	Muslim	Secondary	17	No	No	Yes	Traiting Diabetologist	Monogamy	Retired	2	100000_≤_MI<_200000_cfa	71.4	1.647	95	99	5.6	4	1	3	2	3	7	7	2	7	Totally agree	Agree	Do not agree	Totally agree	Disagree	Agree	Disagree	Agree	Agree	Agree	Agree	Agree	Slightly all right	Slightly all right	Slightly all right	Slightly all right	Slightly all right	Very strongly in disagreement	Very strongly in disagreement	Totally agree	Very strongly in disagreement
2	>60	Female	Widow/widower	Protestant/Evangelic	Primary	10	No	No	Yes	Traiting Diabetologist	Monogamy	Unemployed	10	MI<100000_cfa	74.8	1.63	94	110	6.3	1	1	3	2	3	1	3	1	3	Agree	Disagree	Agree	Agree	Agree	Disagree	Agree	Agree	Agree	Disagree	Agree	Disagree	Slightly all right	Slightly in disagreement	Slightly in disagreement	Slightly in disagreement	Slightly in disagreement	Slightly in disagreement	Slightly in disagreement	Slightly in disagreement	Slightly in disagreement
2	>60	Male	Married	Catholic	University	5	No	Sometimes	Yes	Traiting Diabetologist	Monogamy	Retired	6	200000_≤_MI<_400000_cfa	58	1.68	81	87	12.9	1	1	2	1	1	1	7	1	7	Agree	Agree	Agree	Agree	Disagree	Disagree	Disagree	Agree	Disagree	Agree	Disagree	Agree	Totally agree	Totally agree	Totally agree	Totally agree	Totally agree	Strongly in disagreement	Strongly in disagreement	Totally agree	Strongly in disagreement
2	>60	Female	Widow/widower	Protestant/Evangelic	No formal education	12	No	No	Yes	General Physician	Single Parent Family	Independent Worker	1	100000_≤_MI<_200000_cfa	58.5	1.52	85	100	7.1	1	1	2	2	2	3	4	1	2	Agree	Agree	Agree	Agree	Agree	Disagree	Disagree	Agree	Agree	Agree	Disagree	Agree	Totally agree	Totally agree	Slightly all right	Slightly all right	Totally agree	Strongly in disagreement	Strongly in disagreement	Slightly all right	Slightly in disagreement
2	>60	Female	Married	Muslim	No formal education	8	No	No	Yes	General Physician	Polygamy	Independent Worker	6	100000_≤_MI<_200000_cfa	98.8	1.644	109	129	6.7	1	1	3	5	5	2	5	1	3	Agree	Agree	Disagree	Agree	Disagree	Agree	Disagree	Agree	Disagree	Agree	Disagree	Agree	Totally agree	Totally agree	Totally agree	Totally agree	Totally agree	Totally agree	Totally agree	Totally agree	Totally agree
3	>60	Female	Separated	Muslim	Primary	30	No	No	Yes	Traiting Diabetologist	Single Parent Family	Unemployed	1	MI<100000_cfa	86.5	1.61	108	122	6.8	4	1	1	1	1	2	7	1	4	Disagree	Agree	Disagree	Agree	Disagree	Agree	Disagree	Agree	Disagree	Agree	Disagree	Agree	Absolutely okay	Absolutely okay	Slightly all right	Slightly all right	Absolutely okay	Neutral	Neutral	Slightly all right	Neutral
4	>60	Female	Widow/widower	Catholic	No formal education	15	No	No	Yes	Traiting Diabetologist	Monogamy	Independent Worker	4	100000_≤_MI<_200000_cfa	80.7	1.57	101	111	7.7	1	3	1	1	1	1	5	3	1	Agree	Disagree	Agree	Agree	Agree	Agree	Disagree	Agree	Disagree	Agree	Disagree	Agree	Neutral	Neutral	Neutral	Neutral	Neutral	Neutral	Neutral	Neutral	Neutral
4	>60	Female	Widow/widower	Muslim	University	20	No	No	Yes	Traiting Diabetologist	Polygamy	Retired	2	100000_≤_MI<_200000_cfa	72	1.51	89	113	8.3	1	1	4	1	4	4	4	1	4	Do not agree	Totally agree	Disagree	Totally agree	Totally agree	Totally agree	Disagree	Totally agree	Do not agree	Totally agree	Do not agree	Totally agree	Totally agree	Totally agree	Slightly all right	Totally agree	Absolutely okay	Very strongly in disagreement	Very strongly in disagreement	Slightly all right	Very strongly in disagreement
4	>60	Female	Widow/widower	Catholic	Primary	8	No	No	Yes	Traiting Diabetologist	Monogamy	Independent Worker	4	MI<100000_cfa	106	1.73	110	127	9.1	1	3	1	1	1	1	5	1	1	Disagree	Agree	Disagree	Agree	Disagree	Agree	Disagree	Agree	Agree	Agree	Disagree	Agree	Totally agree	Totally agree	Totally agree	Totally agree	Totally agree	Slightly all right	Slightly all right	Totally agree	Slightly all right
6	>60	Male	Married	Catholic	University	10	No	No	Yes	General Physician	Monogamy	Non-governmental Employee	5	200000_≤_MI<_400000_cfa	108.4	1.675	121.8	133	6.4	7	2	4	1	4	7	7	1	7	Agree	Agree	Do not agree	Totally agree	Do not agree	Totally agree	Do not agree	Totally agree	Disagree	Agree	Do not agree	Totally agree	Absolutely okay	Absolutely okay	Absolutely okay	Absolutely okay	Absolutely okay	Slightly in disagreement	Slightly in disagreement	Absolutely okay	Slightly in disagreement
6	>60	Female	Widow/widower	Protestant/Evangelic	Secondary	10	No	No	Yes	Traiting Diabetologist	Monogamy	Independent Worker	9	100000_≤_MI<_200000_cfa	101	1.67	111.4	132	5	7	3	2	2	6	2	7	7	2	Do not agree	Agree	Totally agree	Agree	Disagree	Agree	Disagree	Agree	Do not agree	Agree	Do not agree	Agree	Totally agree	Totally agree	Absolutely okay	Totally agree	Absolutely okay	Strongly in disagreement	Strongly in disagreement	Strongly in disagreement	Strongly in disagreement
6	>60	Female	Married	Muslim	Secondary	13	No	No	Yes	Traiting Diabetologist	Monogamy	Retired	5	MI<100000_cfa	83.3	1.56	97	123.9	6.5	3	3	5	1	3	5	7	2	7	Totally agree	Totally agree	Do not agree	Totally agree	Do not agree	Totally agree	Disagree	Totally agree	Disagree	Totally agree	Disagree	Totally agree	Absolutely okay	Absolutely okay	Absolutely okay	Absolutely okay	Absolutely okay	Totally agree	Totally agree	Absolutely okay	Totally agree
6	>60	Female	Widow/widower	Catholic	Secondary	20	No	Sometimes	Yes	General Physician	Monogamy	Retired	12	100000_≤_MI<_200000_cfa	79.1	1.611	105	112	8.3	3	2	2	1	3	5	7	1	7	Totally agree	Totally agree	Do not agree	Totally agree	Do not agree	Totally agree	Do not agree	Totally agree	Do not agree	Totally agree	Do not agree	Totally agree	Absolutely okay	Absolutely okay	Absolutely okay	Absolutely okay	Absolutely okay	Slightly in disagreement	Slightly in disagreement	Absolutely okay	Neutral
6	>60	Female	Married	Protestant/Evangelic	Secondary	11	No	Sometimes	Yes	General Physician	Polygamy	Unemployed	5	MI<100000_cfa	87.5	1.615	92.6	120.4	8.8	1	1	4	1	4	7	5	1	6	Totally agree	Disagree	Agree	Agree	Totally agree	Agree	Totally agree	Disagree	Agree	Disagree	Totally agree	Disagree	Strongly in disagreement	Strongly in disagreement	Strongly in disagreement	Strongly in disagreement	Strongly in disagreement	Very strongly in disagreement	Very strongly in disagreement	Strongly in disagreement	Very strongly in disagreement
6	>60	Female	Married	Muslim	Secondary	4	No	No	Yes	Traiting Diabetologist	Monogamy	Independent Worker	4	MI<100000_cfa	95.1	1.57	117	122	6.4	3	1	1	1	2	4	4	1	3	Agree	Totally agree	Do not agree	Totally agree	Do not agree	Agree	Disagree	Totally agree	Disagree	Agree	Do not agree	Totally agree	Slightly all right	Neutral	Totally agree	Totally agree	Totally agree	Totally agree	Totally agree	Totally agree	Totally agree
6	>60	Female	Widow/widower	Catholic	Primary	15	No	No	Yes	General Physician	Polygamy	Independent Worker	4	MI<100000_cfa	85.7	1.63	83.4	97	6.5	3	1	5	1	5	7	7	2	7	Totally agree	Totally agree	Disagree	Totally agree	Disagree	Totally agree	Disagree	Totally agree	Disagree	Agree	Do not agree	Totally agree	Absolutely okay	Absolutely okay	Absolutely okay	Absolutely okay	Absolutely okay	Strongly in disagreement	Strongly in disagreement	Absolutely okay	Strongly in disagreement
[truncated: 15 more columns]
